# Supplementary material for: Dynamics of CLIMP-63 S-acylation control ER morphology
Source: Nat Commun. 2023 Jan 17;14:264. doi: 10.1038/s41467-023-35921-6 (PMC9844198; doi:10.1038/s41467-023-35921-6)
Supplement: Supplementary file 4 — Source Data [file 41467_2023_35921_MOESM4_ESM.zip]

Archive with 3 entries (3 files):
- Graph_Source_Data.xlsx
- Raw_Proteomic_Data.xlsx
- Western_Blots.pdf
