# Supplementary material for: Dynamics of CLIMP-63 S-acylation control ER morphology
Source: Nat Commun. 2023 Jan 17;14:264. doi: 10.1038/s41467-023-35921-6 (PMC9844198; doi:10.1038/s41467-023-35921-6)
Supplement: Supplementary file 4 — Source Data [file 41467_2023_35921_MOESM4_ESM.zip › Graph_Source_Data.xlsx]

## Sheet: 1c
Fig 1c
1c	N1	N2	N3	N4	AVERAGE Non-Acylated	STD	AVERAGE Acylated
% CLIMP-63 non-acylated	0.111066	0.116676	0.195254	0.0844567	0.126863	0.0477105	0.873137

## Sheet: 2c
Fig2c	3HPalm Incorporation
siCtrl	siZDHHC2	siZDHHC3	siZDHHC5	siZDHHC6
100	70.76	98.78	59.83	21.27
100	63.12	98.28	48.54	22.91
100	79.86	98.9	61.25	16.76
Statistics
Number of families	1
Number of comparisons per family	10
Alpha	0.05
Tukey's multiple comparisons test	Mean Diff.	95.00% CI of diff.	Significant?	Summary	Adjusted P Value
siCtrl vs. siZDHHC2	28.75	15.10 to 42.40	Yes	***	0.0003	A-B
siCtrl vs. siZDHHC3	1.347	-12.30 to 15.00	No	ns	0.9972	A-C
siCtrl vs. siZDHHC5	43.46	29.81 to 57.11	Yes	****	<0.0001	A-D
siCtrl vs. siZDHHC6	79.69	66.04 to 93.34	Yes	****	<0.0001	A-E
siZDHHC2 vs. siZDHHC3	-27.41	-41.06 to -13.76	Yes	***	0.0004	B-C
siZDHHC2 vs. siZDHHC5	14.71	1.058 to 28.36	Yes	*	0.0336	B-D
siZDHHC2 vs. siZDHHC6	50.93	37.28 to 64.58	Yes	****	<0.0001	B-E
siZDHHC3 vs. siZDHHC5	42.11	28.46 to 55.76	Yes	****	<0.0001	C-D
siZDHHC3 vs. siZDHHC6	78.34	64.69 to 91.99	Yes	****	<0.0001	C-E
siZDHHC5 vs. siZDHHC6	36.23	22.58 to 49.88	Yes	****	<0.0001	D-E
Test details	Mean 1	Mean 2	Mean Diff.	SE of diff.	n1	n2	q	DF
siCtrl vs. siZDHHC2	100	71.25	28.75	4.147	3	3	9.805	10
siCtrl vs. siZDHHC3	100	98.65	1.347	4.147	3	3	0.4592	10
siCtrl vs. siZDHHC5	100	56.54	43.46	4.147	3	3	14.82	10
siCtrl vs. siZDHHC6	100	20.31	79.69	4.147	3	3	27.17	10
siZDHHC2 vs. siZDHHC3	71.25	98.65	-27.41	4.147	3	3	9.346	10
siZDHHC2 vs. siZDHHC5	71.25	56.54	14.71	4.147	3	3	5.015	10
siZDHHC2 vs. siZDHHC6	71.25	20.31	50.93	4.147	3	3	17.37	10
siZDHHC3 vs. siZDHHC5	98.65	56.54	42.11	4.147	3	3	14.36	10
siZDHHC3 vs. siZDHHC6	98.65	20.31	78.34	4.147	3	3	26.71	10
siZDHHC5 vs. siZDHHC6	56.54	20.31	36.23	4.147	3	3	12.35	10

## Sheet: 2e
Fig 2e	Dots/um2
DHHC2	DHHC6	CR6-DHHC2
0.123194	0.204913	0.155363
0.106385	0.187612	0.0959102
0.127572	0.181304	0.175966
0.0839066	0.157137	0.304015
0.113711	0.199773	0.131091
0.0522395	0.141789	0.146924
0.0544463	0.194205	0.159236
0.110034	0.100866	0.14974
0.0925052	0.17237	0.125612
0.103731	0.156842	0.18249
0.0547579	0.188912	0.393288
0.118615	0.16306	0.134216
0.105724	0.203494	0.0863629
0.0562671	0.118849	0.123636
0.0836369	0.104982	0.10789
0.0825091	0.142352	0.135406
0.0826184	0.16651	0.111639
0.0933538	0.165045	0.223529
0.101177	0.210379	0.0920065
0.103151	0.270478	0.109343
	0.295923
	0.225864
	0.222802
	0.187844
	0.297152
	0.189811
	0.199851
	0.298237
	0.200436
	0.333348
	0.280884
	0.322872
	0.265638
Statistics
Table Analyzed	Dots/um2
Data sets analyzed	A-C
ANOVA summary
F	23.29
P value	<0.0001
P value summary	****
Significant diff. among means (P < 0.05)?	Yes
R squared	0.3996
Brown-Forsythe test
F (DFn, DFd)	2.734 (2, 70)
P value	0.0719
P value summary	ns
Are SDs significantly different (P < 0.05)?	No
Bartlett's test
Bartlett's statistic (corrected)	21.2
P value	<0.0001
P value summary	****
Are SDs significantly different (P < 0.05)?	Yes
ANOVA table	SS	DF	MS	F (DFn, DFd)	P value
Treatment (between columns)	0.1569	2	0.07845	F (2, 70) = 23.29	P<0.0001
Residual (within columns)	0.2358	70	0.003368
Total	0.3927	72
Data summary
Number of treatments (columns)	3
Number of values (total)	73
Number of families	1
Number of comparisons per family	3
Alpha	0.05
Tukey's multiple comparisons test	Mean Diff.	95.00% CI of diff.	Below threshold?	Summary	Adjusted P Value
DHHC2 vs. DHHC6	-0.1121	-0.1515 to -0.07273	Yes	****	<0.0001	A-B
DHHC2 vs. CR6-DHHC2	-0.06471	-0.1087 to -0.02076	Yes	**	0.0021	A-C
DHHC6 vs. CR6-DHHC2	0.04741	0.008026 to 0.08679	Yes	*	0.0143	B-C
Test details	Mean 1	Mean 2	Mean Diff.	SE of diff.	n1	n2	q	DF
DHHC2 vs. DHHC6	0.09248	0.2046	-0.1121	0.01645	20	33	9.64	70
DHHC2 vs. CR6-DHHC2	0.09248	0.1572	-0.06471	0.01835	20	20	4.986	70
DHHC6 vs. CR6-DHHC2	0.2046	0.1572	0.04741	0.01645	33	20	4.077	70

## Sheet: 2g
Fig 2g	Cell surface CLIMP63
	(% of Control)
siControl	siZDHHC6	siZDHHC2
100	295.385	33.4484
100	263.791	5.14649
100	356.581	33.5037
Statistics
Table Analyzed	Fig2G
Repeated measures ANOVA summary
Assume sphericity?	No
F	99.99
P value	0.0067
P value summary	**
Statistically significant (P < 0.05)?	Yes
Geisser-Greenhouse's epsilon	0.5575
R squared	0.9804
Was the matching effective?
F	1.926
P value	0.2595
P value summary	ns
Is there significant matching (P < 0.05)?	No
R squared	0.01854
ANOVA table	SS	DF	MS	F (DFn, DFd)	P value
Treatment (between columns)	126984	2	63492	F (1.115, 2.230) = 99.99	P=0.0067
Individual (between rows)	2446	2	1223	F (2, 4) = 1.926	P=0.2595
Residual (random)	2540	4	635
Total	131970	8
Data summary
Number of treatments (columns)	3
Number of subjects (rows)	3
Number of missing values	0
Statistics
Number of families	1
Number of comparisons per family	2
Alpha	0.05
Dunnett's multiple comparisons test	Mean Diff.	95.00% CI of diff.	Below threshold?	Summary	Adjusted P Value	A-?
siControl vs. siZDHHC6	-205.3	-352.8 to -57.68	Yes	*	0.0265	B	siZDHHC6
siControl vs. siZDHHC2	75.97	24.80 to 127.1	Yes	*	0.0234	C	siZDHHC2
Test details	Mean 1	Mean 2	Mean Diff.	SE of diff.	n1	n2	q	DF
siControl vs. siZDHHC6	100	305.3	-205.3	27.24	3	3	7.536	2
siControl vs. siZDHHC2	100	24.03	75.97	9.443	3	3	8.045	2

## Sheet: 2h
Fig2h	Surface CLIMP-63
	% of WT
WT	C100A
100	5.14806
100	2.59204
100	15.927
100	22.7625
100	6.01751
100	14.9896
100	13.6149		Statistics
			Table Analyzed	2h
			Column B	C100A
			vs.	vs.
			Column A	WT
			Paired t test
			P value	<0.0001
			P value summary	****
			Significantly different (P < 0.05)?	Yes
			One- or two-tailed P value?	Two-tailed
			t, df	t=32.40, df=6
			Number of pairs	7
			How big is the difference?
			Mean of differences (B - A)	-88.42
			SD of differences	7.22
			SEM of differences	2.729
			95% confidence interval	-95.10 to -81.74
			R squared (partial eta squared)	0.9943
			How effective was the pairing?
			Correlation coefficient (r)	Horizontal line
			P value (one tailed)
			P value summary
			Was the pairing significantly effective?

## Sheet: 2i
Fig 2i	Surface CLIMP-63
	(% of WT)
	WT				C100A
siControl	100	100	100	100	17.1	8.759	7.844	8.84
siZDHHC6	160.343	174.846	213.749	168.006	18.528	10.377	8.826	10.561
siZDHHC2	81.198	97.885	78.152	85.579	18.879	8.891	9.341	10.84
Statistics
Table Analyzed	data2-%to wt-control
Two-way RM ANOVA	Matching: Across row
Assume sphericity?	Yes
Alpha	0.05
Source of Variation	% of total variation	P value	P value summary	Significant?
Row Factor x Column Factor	10.53	<0.0001	****	Yes
Row Factor	10.82	<0.0001	****	Yes
Column Factor	76.44	<0.0001	****	Yes
Subject	0.8315	0.7672	ns	No
ANOVA table	SS	DF	MS	F (DFn, DFd)	P value
Row Factor x Column Factor	10020	2	5010	F (2, 9) = 34.49	P<0.0001
Row Factor	10293	2	5147	F (2, 9) = 58.56	P<0.0001
Column Factor	72707	1	72707	F (1, 9) = 500.5	P<0.0001
Subject	790.9	9	87.88	F (9, 9) = 0.6050	P=0.7672
Residual	1307	9	145.3
Difference between column means
Mean of WT	121.6
Mean of C100A	11.57
Difference between means	110.1
SE of difference	4.92
95% CI of difference	98.95 to 121.2
Data summary
Number of columns (Column Factor)	2
Number of rows (Row Factor)	3
Number of subjects (Subject)	12
Number of missing values	0
Within each column, compare rows (simple effects within columns)
Number of families	2
Number of comparisons per family	3
Alpha	0.05
Šídák's multiple comparisons test	Mean Diff.	95.00% CI of diff.	Below threshold?	Summary	Adjusted P Value
WT
siControl vs. siZDHHC6	-79.24	-99.32 to -59.15	Yes	****	<0.0001
siControl vs. siZDHHC2	14.3	-5.791 to 34.38	No	ns	0.2148
siZDHHC6 vs. siZDHHC2	93.53	73.45 to 113.6	Yes	****	<0.0001
C100A
siControl vs. siZDHHC6	-1.437	-21.52 to 18.65	No	ns	0.9968
siControl vs. siZDHHC2	-1.352	-21.44 to 18.74	No	ns	0.9973
siZDHHC6 vs. siZDHHC2	0.08525	-20.00 to 20.17	No	ns	>0.9999
Test details	Mean 1	Mean 2	Mean Diff.	SE of diff.	N1	N2	t	DF
WT
siControl vs. siZDHHC6	100	179.2	-79.24	7.635	4	4	10.38	18
siControl vs. siZDHHC2	100	85.7	14.3	7.635	4	4	1.873	18
siZDHHC6 vs. siZDHHC2	179.2	85.7	93.53	7.635	4	4	12.25	18
C100A
siControl vs. siZDHHC6	10.64	12.07	-1.437	7.635	4	4	0.1883	18
siControl vs. siZDHHC2	10.64	11.99	-1.352	7.635	4	4	0.1771	18
siZDHHC6 vs. siZDHHC2	12.07	11.99	0.08525	7.635	4	4	0.01117	18

## Sheet: 2k
Fig 2k
CLIMP-63 (% of Total)
Fraction	siVSVG			siZDHHC6
1	0	0	0.461718	0.397431	0	0.34142
2	18.1733	18.4046	5.05069	39.7617	38.4626	37.2422
3	0	1.57003	1.3742	0	0.86965	2.9599
4	0	0	0.808146	0	1.05378	0.746803
5	40.7894	38.6561	44.0432	24.8788	23.4507	23.356
6	41.0372	41.3693	48.262	34.962	36.1633	35.3537
Statistics
Table Analyzed	All fractions
Two-way RM ANOVA	Matching: Both factors
Assume sphericity?	Yes
Alpha	0.05
Source of Variation	% of total variation	P value	P value summary	Significant?
Row Factor	85.78	<0.0001	****	Yes
Column Factor	9.682e-20	0.0171	*	Yes
Row Factor x Column Factor	12.67	<0.0001	****	Yes
Subject x Row Factor	0.9184
Subject x Column Factor	3.389e-21
Subject	3.825e-20
ANOVA table	SS	DF	MS	F (DFn, DFd)	P value
Row Factor	9844	5	1969	F (5, 10) = 186.8	P<0.0001
Column Factor	1.111e-17	1	1.111e-17	F (1, 2) = 57.15	P=0.0171
Row Factor x Column Factor	1454	5	290.8	F (5, 10) = 40.27	P<0.0001
Subject x Row Factor	105.4	10	10.54
Subject x Column Factor	3.889e-19	2	1.944e-19
Subject	4.389e-18	2	2.194e-18
Residual	72.19	10	7.219
Difference between column means
Mean of siVSVG	16.67
Mean of siZDHHC6	16.67
Difference between means	1.111e-09
SE of difference	1.47e-10
95% CI of difference	4.787e-010 to 1.744e-009
Data summary
Number of columns (Column Factor)	2
Number of rows (Row Factor)	6
Number of subjects (Subject)	3
Number of missing values	0
Compare each cell mean with the other cell mean in that row
Number of families	1
Number of comparisons per family	6
Alpha	0.05
Šídák's multiple comparisons test	Mean Diff.	95.00% CI of diff.	Below threshold?	Summary	Adjusted P Value
siVSVG - siZDHHC6
Row 1	-0.09238	-7.254 to 7.069	No	ns	>0.9999
Row 2	-24.61	-31.77 to -17.45	Yes	****	<0.0001
Row 3	-0.2951	-7.456 to 6.866	No	ns	>0.9999
Row 4	-0.3308	-7.492 to 6.830	No	ns	>0.9999
Row 5	17.27	10.11 to 24.43	Yes	****	<0.0001
Row 6	8.063	0.9019 to 15.22	Yes	*	0.0254
Test details	Mean 1	Mean 2	Mean Diff.	SE of diff.	N1	N2	t	DF
siVSVG - siZDHHC6
Row 1	0.1539	0.2463	-0.09238	2.194	3	3	0.04211	10
Row 2	13.88	38.49	-24.61	2.194	3	3	11.22	10
Row 3	0.9814	1.277	-0.2951	2.194	3	3	0.1345	10
Row 4	0.2694	0.6002	-0.3308	2.194	3	3	0.1508	10
Row 5	41.16	23.9	17.27	2.194	3	3	7.871	10
Row 6	43.56	35.49	8.063	2.194	3	3	3.675	10

## Sheet: S2d
figS2d	3H-Palmitate
	Incorporation [%]
siCtrl	siZDHHC6	pZDHHC6	siZDHHC2	pZDHHC2
100	27.01	102.38	74.96	101.45
100	31.04	97.66	60.65	99.64
100	38.41	104.74	54.51	100.42
100	41.16	97.77	56.14	89.68
100	27.16	114.79	39.73	99.84
100	21.22	107.07	36.58	102.2
Table Analyzed	FigS2D
Data sets analyzed	A-E
ANOVA summary
F	103.4
P value	<0.0001
P value summary	****
Significant diff. among means (P < 0.05)?	Yes
R squared	0.943
Brown-Forsythe test
F (DFn, DFd)	3.404 (4, 25)
P value	0.0236
P value summary	*
Are SDs significantly different (P < 0.05)?	Yes
Bartlett's test
Bartlett's statistic (corrected)
P value
P value summary
Are SDs significantly different (P < 0.05)?
ANOVA table	SS	DF	MS	F (DFn, DFd)	P value
Treatment (between columns)	26368	4	6592	F (4, 25) = 103.4	P<0.0001
Residual (within columns)	1594	25	63.75
Total	27961	29
Data summary
Number of treatments (columns)	5
Number of values (total)	30
Statistics
Number of families	1
Number of comparisons per family	10
Alpha	0.05
Tukey's multiple comparisons test	Mean Diff.	95.00% CI of diff.	Below threshold?	Summary	Adjusted P Value
siCtrl vs. siZDHHC6	69	55.46 to 82.54	Yes	****	<0.0001	A-B
siCtrl vs. pZDHHC6	-4.068	-17.61 to 9.470	No	ns	0.9006	A-C
siCtrl vs. siZDHHC2	46.24	32.70 to 59.78	Yes	****	<0.0001	A-D
siCtrl vs. pZDHHC2	1.128	-12.41 to 14.67	No	ns	0.9991	A-E
siZDHHC6 vs. pZDHHC6	-73.07	-86.61 to -59.53	Yes	****	<0.0001	B-C
siZDHHC6 vs. siZDHHC2	-22.76	-36.30 to -9.223	Yes	***	0.0004	B-D
siZDHHC6 vs. pZDHHC2	-67.87	-81.41 to -54.33	Yes	****	<0.0001	B-E
pZDHHC6 vs. siZDHHC2	50.31	36.77 to 63.84	Yes	****	<0.0001	C-D
pZDHHC6 vs. pZDHHC2	5.197	-8.342 to 18.73	No	ns	0.7907	C-E
siZDHHC2 vs. pZDHHC2	-45.11	-58.65 to -31.57	Yes	****	<0.0001	D-E
Test details	Mean 1	Mean 2	Mean Diff.	SE of diff.	n1	n2	q	DF
siCtrl vs. siZDHHC6	100	31	69	4.61	6	6	21.17	25
siCtrl vs. pZDHHC6	100	104.1	-4.068	4.61	6	6	1.248	25
siCtrl vs. siZDHHC2	100	53.76	46.24	4.61	6	6	14.19	25
siCtrl vs. pZDHHC2	100	98.87	1.128	4.61	6	6	0.3462	25
siZDHHC6 vs. pZDHHC6	31	104.1	-73.07	4.61	6	6	22.42	25
siZDHHC6 vs. siZDHHC2	31	53.76	-22.76	4.61	6	6	6.983	25
siZDHHC6 vs. pZDHHC2	31	98.87	-67.87	4.61	6	6	20.82	25
pZDHHC6 vs. siZDHHC2	104.1	53.76	50.31	4.61	6	6	15.43	25
pZDHHC6 vs. pZDHHC2	104.1	98.87	5.197	4.61	6	6	1.594	25
siZDHHC2 vs. pZDHHC2	53.76	98.87	-45.11	4.61	6	6	13.84	25

## Sheet: S2i
Fig S2i
CLIMP-63 (% of Total)
	WT			C100A
1	0	8.87577	0	6.68803	12.4009	0
2	9.16961	26.9891	13.8035	2.02267	14.8044	0
3	0.181278	14.6958	0.620712	1.93384	11.0443	0.139666
4	41.2844	9.70993	17.1823	42.573	10.3842	18.2866
5	33.3656	18.581	27.5576	31.3552	25.747	40.2832
6	15.9992	21.1484	40.8359	15.4273	25.6192	41.2906
Statistics
Table Analyzed	WTvsC100A
Two-way RM ANOVA	Matching: Both factors
Assume sphericity?	Yes
Alpha	0.05
Source of Variation	% of total variation	P value	P value summary	Significant?
Row Factor	56.36	0.069	ns	No
Column Factor	6.682e-21	0.5471	ns	No
Row Factor x Column Factor	3.899	0.0104	*	Yes
Subject x Row Factor	38.34
Subject x Column Factor	2.589e-20
Subject	4.569e-19
ANOVA table	SS	DF	MS	F (DFn, DFd)	P value
Row Factor	3749	5	749.7	F (5, 10) = 2.940	P=0.0690
Column Factor	4.444e-19	1	4.444e-19	F (1, 2) = 0.5161	P=0.5471
Row Factor x Column Factor	259.3	5	51.87	F (5, 10) = 5.565	P=0.0104
Subject x Row Factor	2550	10	255
Subject x Column Factor	1.722e-18	2	8.611e-19
Subject	3.039e-17	2	1.519e-17
Residual	93.2	10	9.32
Difference between column means
Mean of WT	16.67
Mean of C100A	16.67
Difference between means	2.222e-10
SE of difference	3.093e-10
95% CI of difference	-1.109e-009 to 1.553e-009
Data summary
Number of columns (Column Factor)	2
Number of rows (Row Factor)	6
Number of subjects (Subject)	3
Number of missing values	0
Compare each cell mean with the other cell mean in that row
Number of families	1
Number of comparisons per family	6
Alpha	0.05
Šídák's multiple comparisons test	Mean Diff.	95.00% CI of diff.	Below threshold?	Summary	Adjusted P Value
WT - C100A
Row 1	-3.404	-11.54 to 4.732	No	ns	0.7416
Row 2	11.05	2.908 to 19.18	Yes	**	0.0076
Row 3	0.7933	-7.343 to 8.930	No	ns	0.9998
Row 4	-1.022	-9.159 to 7.114	No	ns	0.9991
Row 5	-5.96	-14.10 to 2.176	No	ns	0.2068
Row 6	-1.451	-9.588 to 6.685	No	ns	0.994
Test details	Mean 1	Mean 2	Mean Diff.	SE of diff.	N1	N2	t	DF
WT - C100A
Row 1	2.959	6.363	-3.404	2.493	3	3	1.366	10
Row 2	16.65	5.609	11.05	2.493	3	3	4.431	10
Row 3	5.166	4.373	0.7933	2.493	3	3	0.3183	10
Row 4	22.73	23.75	-1.022	2.493	3	3	0.4102	10
Row 5	26.5	32.46	-5.96	2.493	3	3	2.391	10
Row 6	25.99	27.45	-1.451	2.493	3	3	0.5822	10

## Sheet: 3a
Fig 3a
3H palmitate incorporation
	Time [min]	AVERAGE	STD	N1	N2	N3	N4
	0	0	0	0	0	0	0
	15	8.39462	6.86497	12.9072	14.9733	0	5.69801
	30	19.7454	14.7131	30.9488	33.1887	11.8635	2.98059
	60	64.6116	15.1194	80.8671	69.3005	44.6465	63.6325
=100%	120	100	0	100	100	100	100
	240	135.174	21.3308	115.892	165.509	127.207	132.089
	360	215.028	47.6132	161.49	272.876	195.856	229.887

[truncated: 46 more sheets: 3b, 3c, 3d, 3f, 3g, 3i, 3h, 3j, S3e, S3f, S3g, 4a, 4j, 4k, 4l, 4m, 4n, 4o, S4a, S4e …]
