# Supplementary material for: Dynamics of CLIMP-63 S-acylation control ER morphology
Source: Nat Commun. 2023 Jan 17;14:264. doi: 10.1038/s41467-023-35921-6 (PMC9844198; doi:10.1038/s41467-023-35921-6)
Supplement: Supplementary file 4 — Source Data [file 41467_2023_35921_MOESM4_ESM.zip › Raw_Proteomic_Data.xlsx]

## Sheet: Legend
Figure/datasets
4f_top	LC chromatogram of Intact mass LC-MS analysis under native-like conditions of purified LD-CLIMP-63-FLAG. Used in 4f
4f_bottom	Raw mass spectrum corresponding to LC peak between 2.7 and 3.2 min, magenta of purified LD-CLIMP-63-FLAG.
4g	Deconvolved mass spectra of the LC peaks corresponding to CLIMP-63 luminal trimers with a molecular mass between 173472 & 173786 Da (magenta peak)
Support of 4h (not shown)	Raw mass spectrum corresponding to LC peak between 3.4 and 4 min, green of purified LD-CLIMP-63-FLAG.
4h	Deconvolved mass spectra of the LC peaks corresponding to CLIMP-63 luminal monomers with a mass of 57821 Da (green peak).
S4c_top	LC chromatogram of Intact mass LC-MS analysis under denaturing conditions of purified LD-CLIMP-63-FLAG.
S4c_bottom	Raw mass spectrum corresponding to LC peak indicated in S4top (red arrow in figure)
S4c_ right	Deconvolved mass spectra of the LC peaks corresponding to CLIMP-63 luminal monomers with a mass of 57821 Da (red arrow in figure).
S4d	Shotgun proteomic analysis of samples analysed in Fig. 4 and S4. Identified peptide sequences were searched within whole human protein database (Swiss-Prot from Uniprot)
Note	Raw data files provide seperately

## Sheet: 4ftop
Fig 4f top
LC chromatogram of Intact mass LC-MS analysis under native-like conditions of purified LD-CLIMP-63-FLAG.
CHROMATOGRAM
NL_normalization level for the exported raw data:	97200000
Data points: 5114
RAW				Normalised data for figure			Normalised data for figure
Time	Intensity			Time	Relative Intensity %		Parameters
1.00194	257268			1.00194	0.253798		0% - smallest value in each data set
1.0037	243100			1.0037	0.239224		100% - largest value in each data set
1.00546	291258			1.00546	0.288764
1.00722	165029			1.00722	0.158912
1.00898	214206			1.00898	0.2095
1.01074	152234			1.01074	0.14575
1.0125	225527			1.0125	0.221147
1.01426	255703			1.01426	0.252189
1.01602	148337			1.01602	0.141741
1.01778	240184			1.01778	0.236224
1.01955	151343			1.01955	0.144833
1.02131	174034			1.02131	0.168176
1.02307	100492			1.02307	0.0925224
1.02483	131096			1.02483	0.124005
1.02659	214983			1.02659	0.2103
1.02835	190823			1.02835	0.185446
1.03011	123058			1.03011	0.115736
1.03187	155487			1.03187	0.149096
1.03363	155752			1.03363	0.149369
1.03539	144861			1.03539	0.138165
1.03715	177615			1.03715	0.17186
1.03891	166141			1.03891	0.160056
1.04067	165375			1.04067	0.159269
1.04243	120669			1.04243	0.113278
1.04419	194712			1.04419	0.189447
1.04595	251501			1.04595	0.247866
1.04771	215136			1.04771	0.210458
1.04947	203156			1.04947	0.198134
1.05123	144400			1.05123	0.137691
1.05299	158244			1.05299	0.151933
1.05475	97644.8			1.05475	0.0895938
1.05651	249271			1.05651	0.245573
1.05827	190609			1.05827	0.185227
1.06004	120588			1.06004	0.113195
1.0618	131511			1.0618	0.124432
1.06356	222707			1.06356	0.218246
1.06533	211269			1.06533	0.206479
1.06709	243520			1.06709	0.239657
1.06886	163334			1.06886	0.157168
1.07062	174244			1.07062	0.168392
1.07238	137891			1.07238	0.130995
1.07415	247897			1.07415	0.244159
1.07591	115280			1.07591	0.107735
1.07768	135764			1.07768	0.128807
1.07944	150016			1.07944	0.143468
1.0812	176586			1.0812	0.1708
1.08296	137723			1.08296	0.130822
1.08473	121521			1.08473	0.114155
1.08649	150497			1.08649	0.143963
1.08825	150160			1.08825	0.143617
1.09001	204164			1.09001	0.19917
1.09177	161128			1.09177	0.154899
1.09353	145127			1.09353	0.138439
1.09529	137371			1.09529	0.13046
1.09705	197366			1.09705	0.192177
1.09881	165379			1.09881	0.159273
1.10057	75873.7			1.10057	0.0671977
1.10233	112404			1.10233	0.104777
1.10409	155093			1.10409	0.148691
1.10585	283987			1.10585	0.281285
1.10761	235566			1.10761	0.231473
1.10937	242302			1.10937	0.238403
1.11113	117418			1.11113	0.109935
1.11289	187916			1.11289	0.182456
1.11465	138902			1.11465	0.132035
1.11641	133652			1.11641	0.126635
1.11817	123598			1.11817	0.116292
1.11993	150681			1.11993	0.144152
1.12169	215311			1.12169	0.210637
1.12345	160949			1.12345	0.154715
1.12521	185410			1.12521	0.179878
1.12697	191882			1.12697	0.186536
1.12874	139282			1.12874	0.132426
1.13049	148980			1.13049	0.142403
1.13225	169208			1.13225	0.163211
1.13401	107121			1.13401	0.0993423
1.13577	188279			1.13577	0.18283
1.13753	177974			1.13753	0.172229
1.1393	141694			1.1393	0.134908
1.14106	96298.8			1.14106	0.0882091
1.14282	171719			1.14282	0.165794
1.14458	161102			1.14458	0.154872
1.14635	207943			1.14635	0.203058
1.14811	183255			1.14811	0.177661
1.14987	174157			1.14987	0.168302
1.15163	149349			1.15163	0.142782
1.1534	200057			1.1534	0.194946
1.15516	212504			1.15516	0.207749
1.15692	187429			1.15692	0.181955
1.15869	113714			1.15869	0.106124
1.16045	207525			1.16045	0.202628
1.16221	110678			1.16221	0.103002
1.16397	153979			1.16397	0.147545
1.16572	154598			1.16572	0.148181
1.16748	153299			1.16748	0.146846
1.16924	234314			1.16924	0.230185
1.171	228691			1.171	0.224401
1.17277	146352			1.17277	0.139699
1.17453	192106			1.17453	0.186767
1.17629	168812			1.17629	0.162804
1.17805	156156			1.17805	0.149785
1.17981	219362			1.17981	0.214804
1.18157	158522			1.18157	0.152218
1.18333	214518			1.18333	0.209822
1.18509	169734			1.18509	0.163752
1.18685	163156			1.18685	0.156985
1.18861	144954			1.18861	0.138261
1.19037	197416			1.19037	0.192228
1.19213	181543			1.19213	0.1759
1.19389	143116			1.19389	0.13637
1.19565	123970			1.19565	0.116675
1.19742	179098			1.19742	0.173385
1.19918	193257			1.19918	0.187951
1.20094	142855			1.20094	0.136102
1.2027	223494			1.2027	0.219055
1.20446	156701			1.20446	0.150346
1.20622	190472			1.20622	0.185086
1.20798	227573			1.20798	0.223251
1.20974	168985			1.20974	0.162981
1.21149	210075			1.21149	0.205251
1.21325	129471			1.21325	0.122333
1.21501	228777			1.21501	0.22449
1.21677	202548			1.21677	0.197508
1.21853	253683			1.21853	0.250111
1.2203	93788.2			1.2203	0.0856265
1.22206	189407			1.22206	0.183989
1.22382	163173			1.22382	0.157003
1.22559	82045.7			1.22559	0.0735469
1.22735	159007			1.22735	0.152717
1.22911	160224			1.22911	0.153969
1.23087	134437			1.23087	0.127442
1.23263	160432			1.23263	0.154183
1.2344	190270			1.2344	0.184878
1.23616	220083			1.23616	0.215546
1.23792	177000			1.23792	0.171227
1.23968	169136			1.23968	0.163137
1.24144	194980			1.24144	0.189723
1.2432	182156			1.2432	0.176531
1.24496	146727			1.24496	0.140084
1.24672	179509			1.24672	0.173807
1.24848	97086.5			1.24848	0.0890194
1.25024	152482			1.25024	0.146005
1.252	139373			1.252	0.13252
1.25376	100850			1.25376	0.0928913
1.25552	129166			1.25552	0.12202
1.25727	164373			1.25727	0.158238
1.25903	122117			1.25903	0.114769
1.26079	185056			1.26079	0.179514
1.26255	188384			1.26255	0.182937
1.26431	144903			1.26431	0.138208
1.26607	155492			1.26607	0.149101
1.26783	261518			1.26783	0.258171
1.26959	122027			1.26959	0.114676
1.27135	191916			1.27135	0.18657
1.27311	188256			1.27311	0.182806
1.27487	160337			1.27487	0.154086
1.27663	166974			1.27663	0.160913
1.27839	84397.7			1.27839	0.0759664
1.28015	186228			1.28015	0.180719
1.28191	208610			1.28191	0.203744
1.28367	153605			1.28367	0.147161
1.28543	107116			1.28543	0.0993371
1.28719	243857			1.28719	0.240003
1.28895	144509			1.28895	0.137803
1.29071	226564			1.29071	0.222213
1.29247	294433			1.29247	0.292031
1.29423	214083			1.29423	0.209374
1.29599	190544			1.29599	0.18516
1.29775	124286			1.29775	0.117
1.29951	187083			1.29951	0.181599
1.30128	194330			1.30128	0.189054
1.30304	185163			1.30304	0.179624
1.3048	193815			1.3048	0.188525
1.30656	85086.5			1.30656	0.0766749
1.30832	144994			1.30832	0.138302
1.31009	149459			1.31009	0.142895
1.31185	149942			1.31185	0.143392
1.31361	288453			1.31361	0.285879
1.31537	147375			1.31537	0.140752
1.31714	210017			1.31714	0.205191
1.3189	176362			1.3189	0.170571
1.32066	119175			1.32066	0.111742
1.32242	221577			1.32242	0.217083
1.32418	203373			1.32418	0.198357
1.32594	173124			1.32594	0.16724
1.3277	172121			1.3277	0.166208
1.32946	92841.6			1.32946	0.0846527
1.33122	150618			1.33122	0.144087
1.33298	197172			1.33298	0.191977
1.33474	96196.4			1.33474	0.0881038
1.3365	94549			1.3365	0.0864091
1.33826	116920			1.33826	0.109423
1.34002	177796			1.34002	0.172046
1.34178	178395			1.34178	0.172662
1.34354	207416			1.34354	0.202515
1.3453	156152			1.3453	0.149781
1.34706	145637			1.34706	0.138963
1.34882	180012			1.34882	0.174325
1.35058	223927			1.35058	0.219501
1.35234	218229			1.35234	0.213639
1.3541	139267			1.3541	0.13241
1.35587	158617			1.35587	0.152316
1.35763	140271			1.35763	0.133444
1.35939	152769			1.35939	0.1463
1.36114	182054			1.36114	0.176425
1.3629	123368			1.3629	0.116056
1.36466	264168			1.36466	0.260896
1.36643	221100			1.36643	0.216593
1.36819	212415			1.36819	0.207658
1.36994	230375			1.36994	0.226133
1.3717	217286			1.3717	0.212669
1.37346	130262			1.37346	0.123148
1.37523	195343			1.37523	0.190096
1.37699	182982			1.37699	0.177381
1.37875	183784			1.37875	0.178206
1.38051	147717			1.38051	0.141103
1.38227	157751			1.38227	0.151425
1.38403	154269			1.38403	0.147843
1.3858	152075			1.3858	0.145586
1.38756	219678			1.38756	0.21513
1.38932	114369			1.38932	0.106798
1.39109	180477			1.39109	0.174804
1.39285	180424			1.39285	0.174749
1.39461	42944.3			1.39461	0.0333231
1.39637	206114			1.39637	0.201177
1.39813	121236			1.39813	0.113862
1.39989	175140			1.39989	0.169313
1.40165	196287			1.40165	0.191067
1.40341	241535			1.40341	0.237614
1.40517	170022			1.40517	0.164049
1.40693	243128			1.40693	0.239253
1.40869	109617			1.40869	0.101909
1.41045	120458			1.41045	0.113062
1.41221	128736			1.41221	0.121578
1.41397	166191			1.41397	0.160108
1.41573	248857			1.41573	0.245146
1.41749	131928			1.41749	0.124861
1.41925	86426.7			1.41925	0.0780537
1.42101	140837			1.42101	0.134026
1.42277	99568.5			1.42277	0.0915726
1.42453	119596			1.42453	0.112175
1.4263	142667			1.4263	0.135908
1.42806	172543			1.42806	0.166642
1.42981	195934			1.42981	0.190704
1.43157	197252			1.43157	0.19206
1.43333	169672			1.43333	0.163688
1.4351	160503			1.4351	0.154256
1.43685	138072			1.43685	0.131181
1.43861	153541			1.43861	0.147094
1.44037	166809			1.44037	0.160744
1.44213	118914			1.44213	0.111473
1.44389	215702			1.44389	0.21104
1.44565	93082.9			1.44565	0.0849009
1.44741	105094			1.44741	0.0972572
1.44917	160994			1.44917	0.154761
1.45093	208687			1.45093	0.203824
1.45269	167763			1.45269	0.161725
1.45445	153046			1.45445	0.146585
1.45621	181382			1.45621	0.175735
1.45797	86644.7			1.45797	0.0782779
1.45973	131320			1.45973	0.124235
1.46149	158151			1.46149	0.151837
1.46325	78596.5			1.46325	0.0699987
1.46502	111699			1.46502	0.104051
1.46678	148355			1.46678	0.14176
1.46854	113369			1.46854	0.105769
1.4703	120163			1.4703	0.112758
1.47207	117088			1.47207	0.109595
1.47383	150403			1.47383	0.143866
1.47559	132226			1.47559	0.125167
1.47735	120852			1.47735	0.113467
1.47911	156920			1.47911	0.150571
1.48087	128277			1.48087	0.121105
1.48263	185280			1.48263	0.179744
1.48439	135749			1.48439	0.128792
1.48615	110462			1.48615	0.102779
1.48791	142290			1.48791	0.13552
1.48967	126934			1.48967	0.119723
1.49144	171014			1.49144	0.165069
1.49319	208302			1.49319	0.203427
1.49495	202009			1.49495	0.196954
1.49671	150904			1.49671	0.144381
1.49848	102106			1.49848	0.0941833
1.50024	195798			1.50024	0.190564
1.502	93466.8			1.502	0.0852958
1.50376	113115			1.50376	0.105508
1.50552	135176			1.50552	0.128203
1.50728	201657			1.50728	0.196591
1.50904	81058.3			1.50904	0.0725312
1.5108	233354			1.5108	0.229199
1.51256	205686			1.51256	0.200736
1.51432	159216			1.51432	0.152932
1.51608	198534			1.51608	0.193379
1.51784	112189			1.51784	0.104556
1.5196	217020			1.5196	0.212395
1.52136	89716.6			1.52136	0.081438
1.52312	164904			1.52312	0.158783
1.52488	157304			1.52488	0.150965
1.52664	234648			1.52664	0.23053
1.5284	224712			1.5284	0.220308
1.53016	178375			1.53016	0.172641
1.53192	147593			1.53192	0.140975
1.53368	202402			1.53368	0.197358
1.53545	129052			1.53545	0.121903
1.53721	190680			1.53721	0.1853
1.53897	191131			1.53897	0.185763
1.54073	197573			1.54073	0.19239
1.54249	205585			1.54249	0.200632
1.54425	149957			1.54425	0.143408
1.54602	163540			1.54602	0.157381
1.54778	143943			1.54778	0.13722
1.54954	182058			1.54954	0.17643
1.55131	120161			1.55131	0.112756
1.55307	225681			1.55307	0.221305
1.55483	156825			1.55483	0.150472
1.55659	212914			1.55659	0.208172
1.55835	247880			1.55835	0.244141
1.56012	154350			1.56012	0.147927
1.56188	186596			1.56188	0.181099
1.56364	180758			1.56364	0.175092
1.5654	150967			1.5654	0.144447
1.56716	98421.2			1.56716	0.0903925
1.56892	201280			1.56892	0.196204
1.57068	165154			1.57068	0.159041
1.57244	171930			1.57244	0.166011
1.5742	161672			1.5742	0.155459
1.57596	118773			1.57596	0.111329
1.57772	173890			1.57772	0.168028
1.57948	140777			1.57948	0.133964
1.58124	150249			1.58124	0.143708
1.583	147504			1.583	0.140885
1.58476	206807			1.58476	0.201889
1.58652	204470			1.58652	0.199485
1.58829	187754			1.58829	0.182289
1.59005	217502			1.59005	0.212891
1.59181	189219			1.59181	0.183797
1.59357	215812			1.59357	0.211153
1.59533	191466			1.59533	0.186108
1.59709	242150			1.59709	0.238247
1.59885	142918			1.59885	0.136166
1.60061	90996.8			1.60061	0.0827549
1.60237	141314			1.60237	0.134516
1.60413	152974			1.60413	0.146511
1.60589	164198			1.60589	0.158057
1.60765	163608			1.60765	0.15745
1.60941	92560.8			1.60941	0.0843639
1.61117	189510			1.61117	0.184096
1.61293	85528.2			1.61293	0.0771293
1.61469	177376			1.61469	0.171614
1.61645	121572			1.61645	0.114208
1.61821	142222			1.61821	0.135451
1.61998	130801			1.61998	0.123701
1.62174	192927			1.62174	0.187611
1.6235	208459			1.6235	0.203589
1.62526	218108			1.62526	0.213514
1.62703	123811			1.62703	0.116511
1.62879	188526			1.62879	0.183084
1.63056	160834			1.63056	0.154597
1.63232	190112			1.63232	0.184715
1.63408	125388			1.63408	0.118133
1.63584	179125			1.63584	0.173412
1.6376	76591.1			1.6376	0.0679357
1.63936	121625			1.63936	0.114262
1.64113	192783			1.64113	0.187463
1.64288	140391			1.64288	0.133567
1.64464	195403			1.64464	0.190158
1.6464	140016			1.6464	0.133181
1.64816	161446			1.64816	0.155227
1.64992	162289			1.64992	0.156094
1.65168	158813			1.65168	0.152518
1.65345	128930			1.65345	0.121777
1.65521	64453.2			1.65521	0.0554495
1.65697	175528			1.65697	0.169712
1.65873	210854			1.65873	0.206053
1.66049	124449			1.66049	0.117167
1.66225	149473			1.66225	0.14291
1.66401	184462			1.66401	0.178903
1.66577	227880			1.66577	0.223567
1.66753	143475			1.66753	0.13674
1.66929	103065			1.66929	0.09517
1.67105	168425			1.67105	0.162406
1.67281	203275			1.67281	0.198256
1.67457	294572			1.67457	0.292174
1.67633	120031			1.67633	0.112623
1.67809	174853			1.67809	0.169018
1.67985	178096			1.67985	0.172354
1.68162	201871			1.68162	0.196811
1.68337	170911			1.68337	0.164963
1.68513	177176			1.68513	0.171408
1.6869	139587			1.6869	0.13274
1.68866	206419			1.68866	0.20149
1.69042	188753			1.69042	0.183317
1.69218	126377			1.69218	0.11915
1.69394	165735			1.69394	0.159638
1.6957	182213			1.6957	0.176589
1.69746	153891			1.69746	0.147454
1.69922	137473			1.69922	0.130565
1.70098	217061			1.70098	0.212438
1.70275	140155			1.70275	0.133324
1.70451	158347			1.70451	0.152039
1.70627	154163			1.70627	0.147734
1.70803	96674.8			1.70803	0.0885959
1.7098	119996			1.7098	0.112586
1.71156	129255			1.71156	0.122111
1.71332	158209			1.71332	0.151897
1.71508	186130			1.71508	0.180619
1.71684	127897			1.71684	0.120715
1.71861	148153			1.71861	0.141551
1.72037	244636			1.72037	0.240804
1.72213	165757			1.72213	0.159661
1.72389	69094.5			1.72389	0.0602239
1.72565	138670			1.72565	0.131796
1.72741	138033			1.72741	0.131141
1.72917	92550.5			1.72917	0.0843533
1.73093	170485			1.73093	0.164525
1.73269	164639			1.73269	0.158511
1.73445	193109			1.73445	0.187798
1.73621	99535.4			1.73621	0.0915386
1.73797	139140			1.73797	0.13228
1.73973	183249			1.73973	0.177655
1.74149	215185			1.74149	0.210507
1.74325	102993			1.74325	0.095095
1.74501	143685			1.74501	0.136955
1.74677	231112			1.74677	0.226892
1.74853	154321			1.74853	0.147897
1.7503	149613			1.7503	0.143053
1.75206	119217			1.75206	0.111786
1.75382	153114			1.75382	0.146655
1.75558	194627			1.75558	0.18936
1.75734	78409.2			1.75734	0.069806
1.7591	129972			1.7591	0.122849
1.76086	297401			1.76086	0.295084
1.76262	200489			1.76262	0.19539
1.76438	156591			1.76438	0.150232
1.76615	181037			1.76615	0.175379
1.76791	225625			1.76791	0.221248
1.76967	159464			1.76967	0.153187
1.77143	143348			1.77143	0.136609
1.77319	197842			1.77319	0.192667
1.77495	167124			1.77495	0.161067
1.77671	147905			1.77671	0.141296
1.77847	110029			1.77847	0.102334
1.78023	183237			1.78023	0.177643
1.782	250042			1.782	0.246366
1.78376	135447			1.78376	0.128481
1.78552	250578			1.78552	0.246917
1.78728	265932			1.78728	0.262711
1.78905	262677			1.78905	0.259363
1.79081	172998			1.79081	0.16711
1.79257	182392			1.79257	0.176774
1.79433	162996			1.79433	0.156821
1.79609	129068			1.79609	0.121919
1.79785	109218			1.79785	0.101499
1.79961	141200			1.79961	0.1344
1.80137	187082			1.80137	0.181598
1.80314	156195			1.80314	0.149824
1.8049	134220			1.8049	0.127219
1.80666	198016			1.80666	0.192846
1.80842	125441			1.80842	0.118188
1.81018	185248			1.81018	0.179711
1.81194	148863			1.81194	0.142282
1.8137	127178			1.8137	0.119975
1.81546	103719			1.81546	0.0958424
1.81722	171597			1.81722	0.165668
1.81898	164650			1.81898	0.158522
1.82074	121932			1.82074	0.114578
1.8225	96580.4			1.8225	0.0884988
1.82426	203655			1.82426	0.198647
1.82602	194658			1.82602	0.189392
1.82778	186420			1.82778	0.180918
1.82954	109764			1.82954	0.10206
1.8313	127512			1.8313	0.120318
1.83306	190285			1.83306	0.184893
1.83482	176775			1.83482	0.170996
1.83658	116711			1.83658	0.109207
1.83834	184932			1.83834	0.179387
1.8401	135404			1.8401	0.128437
1.84186	254620			1.84186	0.251075
1.84362	243286			1.84362	0.239415
1.84538	147713			1.84538	0.141099
1.84714	343468			1.84714	0.342473
1.8489	163158			1.8489	0.156987
1.85066	204344			1.85066	0.199356
1.85242	156020			1.85242	0.149645
1.85418	218264			1.85418	0.213675
1.85594	92131			1.85594	0.0839217
1.85771	88126.4			1.85771	0.0798021
1.85947	153755			1.85947	0.147315
1.86123	206724			1.86123	0.201804
1.86299	264489			1.86299	0.261227
1.86476	245327			1.86476	0.241516
1.86652	186851			1.86652	0.18136
1.86828	238913			1.86828	0.234917
1.87004	69612.2			1.87004	0.0607565
1.87181	187577			1.87181	0.182108
1.87357	155813			1.87357	0.149432
1.87533	192197			1.87533	0.18686
1.87709	133857			1.87709	0.126845
1.87885	104383			1.87885	0.0965249
1.88061	141230			1.88061	0.134431
1.88237	49536.1			1.88237	0.0401041
1.88413	155079			1.88413	0.148677
1.88589	213172			1.88589	0.208437
1.88765	123971			1.88765	0.116675
1.88941	99803			1.88941	0.0918139
1.89117	192994			1.89117	0.18768
1.89293	228116			1.89293	0.22381
1.89469	144498			1.89469	0.137792
1.89645	134467			1.89645	0.127473
1.89821	150503			1.89821	0.143969
1.89997	107583			1.89997	0.099817
1.90173	129564			1.90173	0.122429
1.9035	164822			1.9035	0.1587
1.90526	176030			1.90526	0.170229
1.90702	113913			1.90702	0.106329
1.90878	164504			1.90878	0.158372
1.91054	135293			1.91054	0.128323
1.91231	217033			1.91231	0.212409
1.91406	219537			1.91406	0.214985
1.91582	89007.4			1.91582	0.0807084
1.91759	112823			1.91759	0.105208
1.91935	136837			1.91935	0.12991
1.92111	204153			1.92111	0.199159
1.92287	139754			1.92287	0.132912
1.92463	185524			1.92463	0.179996
1.92639	126077			1.92639	0.118842
1.92815	176426			1.92815	0.170637
1.92991	89584.4			1.92991	0.081302
1.93167	147425			1.93167	0.140802
1.93343	166935			1.93343	0.160873
1.93519	178060			1.93519	0.172317
1.93695	222790			1.93695	0.218331
1.93871	173992			1.93871	0.168133
1.94048	136407			1.94048	0.129469
1.94224	210661			1.94224	0.205854
1.944	146670			1.944	0.140026
1.94576	207453			1.94576	0.202554
1.94752	140762			1.94752	0.133949
1.94929	271758			1.94929	0.268705
1.95105	154594			1.95105	0.148178
1.95281	218025			1.95281	0.21343
1.95457	140100			1.95457	0.133267
1.95633	188752			1.95633	0.183317
1.95809	181863			1.95809	0.17623
1.95985	161777			1.95985	0.155566
1.96161	201627			1.96161	0.19656
1.96337	167991			1.96337	0.161959
1.96513	199682			1.96513	0.19456
1.9669	142730			1.9669	0.135973
1.96866	143585			1.96866	0.136852
1.97042	202166			1.97042	0.197116
1.97218	99488.3			1.97218	0.0914902
1.97394	106930			1.97394	0.099145
1.9757	152207			1.9757	0.145722
1.97746	102962			1.97746	0.0950637
1.97922	189165			1.97922	0.183741
1.98098	150176			1.98098	0.143633
1.98274	180801			1.98274	0.175137
1.9845	170684			1.9845	0.16473
1.98626	161305			1.98626	0.155081
1.98802	96643.6			1.98802	0.0885638
1.98978	123706			1.98978	0.116403
1.99154	139185			1.99154	0.132327
1.9933	119517			1.9933	0.112094
1.99506	172161			1.99506	0.166249
1.99683	269310			1.99683	0.266186
1.99858	179906			1.99858	0.174216
2.00034	203466			2.00034	0.198453
2.0021	247018			2.0021	0.243255
2.00387	114795			2.00387	0.107236
2.00563	161823			2.00563	0.155615
2.00739	178238			2.00739	0.1725
2.00915	81587.3			2.00915	0.0730754
2.01091	162889			2.01091	0.156711
2.01267	144427			2.01267	0.137719
2.01443	123252			2.01443	0.115936
2.01619	237317			2.01619	0.233275
2.01795	117508			2.01795	0.110027
2.01971	133179			2.01971	0.126148
2.02147	194753			2.02147	0.189489
2.02324	181001			2.02324	0.175343
2.025	250747			2.025	0.247091
2.02676	134276			2.02676	0.127277
2.02852	174342			2.02852	0.168493
2.03029	159428			2.03029	0.15315
2.03205	155759			2.03205	0.149376
2.03381	210170			2.03381	0.205348
2.03557	165445			2.03557	0.15934
2.03733	181694			2.03733	0.176055
2.03909	107886			2.03909	0.100129
2.04085	234810			2.04085	0.230696
2.0426	179363			2.0426	0.173657
2.04436	137034			2.04436	0.130113
2.04612	138034			2.04612	0.131142
2.04789	136306			2.04789	0.129365
2.04965	195715			2.04965	0.190479
2.05141	229545			2.05141	0.22528
2.05317	128188			2.05317	0.121013
2.05493	154599			2.05493	0.148183
2.05669	209909			2.05669	0.20508
2.05845	102108			2.05845	0.094185
2.06021	129631			2.06021	0.122498
2.06197	178552			2.06197	0.172823
2.06373	179369			2.06373	0.173664
2.06549	120579			2.06549	0.113186
2.06725	234243			2.06725	0.230113
2.06901	89962.5			2.06901	0.0816909
2.07077	103616			2.07077	0.0957367
2.07253	196487			2.07253	0.191273
2.07429	176411			2.07429	0.170621
2.07605	175682			2.07605	0.16987
2.07781	152822			2.07781	0.146354
2.07957	237013			2.07957	0.232963
2.08133	139394			2.08133	0.132541
2.08309	157767			2.08309	0.151442
2.08486	113536			2.08486	0.105941
2.08662	194912			2.08662	0.189653
2.08838	182807			2.08838	0.1772
2.09014	176995			2.09014	0.171222
2.0919	186509			2.0919	0.181009
2.09366	114432			2.09366	0.106862
2.09542	113359			2.09542	0.105759
2.09718	102905			2.09718	0.0950047
2.09894	86279.4			2.09894	0.0779022
2.1007	121108			2.1007	0.113731
2.10247	148941			2.10247	0.142362
2.10423	124801			2.10423	0.117529
2.10599	183610			2.10599	0.178027
2.10775	205494			2.10775	0.200538
2.10952	153794			2.10952	0.147355
2.11128	113714			2.11128	0.106124
2.11304	168851			2.11304	0.162843
2.1148	140617			2.1148	0.133799
2.11656	204446			2.11656	0.19946
2.11832	123033			2.11832	0.115711
2.12008	178961			2.12008	0.173244
2.12184	96802.3			2.12184	0.088727
2.1236	97774.9			2.1236	0.0897276
2.12536	97007.2			2.12536	0.0889378
2.12712	130971			2.12712	0.123877
2.12888	115339			2.12888	0.107795
2.13064	147009			2.13064	0.140375
2.1324	157713			2.1324	0.151386
2.13417	168672			2.13417	0.162659
2.13593	147623			2.13593	0.141006
2.13769	154679			2.13769	0.148265
2.13945	129097			2.13945	0.121949
2.14121	154338			2.14121	0.147914
2.14297	138043			2.14297	0.131151
2.14473	191139			2.14473	0.185771
2.14648	169416			2.14648	0.163425
2.14824	87570.2			2.14824	0.07923
2.15001	198685			2.15001	0.193535
2.15177	155294			2.15177	0.148898
2.15353	134492			2.15353	0.127498
2.15529	148689			2.15529	0.142103
2.15704	149993			2.15704	0.143444
2.1588	76653.8			2.1588	0.0680003
2.16056	156531			2.16056	0.15017
2.16233	296811			2.16233	0.294476
2.16408	186517			2.16408	0.181017
2.16584	116452			2.16584	0.108941
2.1676	137781			2.1676	0.130882
2.16936	51209.5			2.16936	0.0418255
2.17113	173636			2.17113	0.167767
2.17289	159581			2.17289	0.153308
2.17465	177478			2.17465	0.171718
2.17641	83435.8			2.17641	0.0749769
2.17817	122004			2.17817	0.114653
2.17993	138634			2.17993	0.131759
2.1817	113409			2.1817	0.10581
2.18346	226868			2.18346	0.222526
2.18522	122702			2.18522	0.11537
2.18698	207865			2.18698	0.202978
2.18875	147751			2.18875	0.141138
2.19051	121338			2.19051	0.113967
2.19226	166756			2.19226	0.160688
2.19402	161258			2.19402	0.155033
2.19579	140914			2.19579	0.134105
2.19755	178209			2.19755	0.17247
2.19931	129357			2.19931	0.122217
2.20107	141393			2.20107	0.134598
2.20283	78616.9			2.20283	0.0700196
2.20459	113944			2.20459	0.106361
2.20635	112413			2.20635	0.104786
2.20811	92087.4			2.20811	0.0838768
2.20987	141823			2.20987	0.13504
2.21163	163846			2.21163	0.157695
2.21339	144323			2.21339	0.137612
2.21515	160534			2.21515	0.154288
2.21691	90034.6			2.21691	0.0817651
2.21867	201374			2.21867	0.1963
2.22043	160216			2.22043	0.153961
2.2222	187823			2.2222	0.18236
2.22396	154209			2.22396	0.147781
2.22572	189524			2.22572	0.18411
2.22748	102293			2.22748	0.0943757
2.22924	135073			2.22924	0.128096
2.231	169240			2.231	0.163244
2.23276	129024			2.23276	0.121873
2.23452	135793			2.23452	0.128837
2.23628	128166			2.23628	0.120991
2.23804	191891			2.23804	0.186546
2.2398	116632			2.2398	0.109126
2.24156	110361			2.24156	0.102675
2.24332	157609			2.24332	0.15128
2.24508	117077			2.24508	0.109584
2.24684	72007			2.24684	0.06322
2.2486	185522			2.2486	0.179993
2.25036	136903			2.25036	0.129979
2.25212	143911			2.25212	0.137188
2.25388	128275			2.25388	0.121103
2.25564	93533.7			2.25564	0.0853646
2.2574	170766			2.2574	0.164814
2.25916	170270			2.25916	0.164303
2.26092	187194			2.26092	0.181714
2.26269	202466			2.26269	0.197424
2.26445	171442			2.26445	0.165509
2.26622	129154			2.26622	0.122008
2.26798	188293			2.26798	0.182844
2.26974	105965			2.26974	0.0981526
2.27151	172093			2.27151	0.166179
2.27327	164947			2.27327	0.158828
2.27503	172843			2.27503	0.166951
2.27679	156034			2.27679	0.149659
2.27855	137414			2.27855	0.130504
2.28031	135777			2.28031	0.128821
2.28207	177517			2.28207	0.171759
2.28383	112923			2.28383	0.10531
2.28559	155109			2.28559	0.148707
2.28735	110845			2.28735	0.103173
2.28911	107872			2.28911	0.100114
2.29087	227429			2.29087	0.223104
2.29263	176634			2.29263	0.17085
2.29439	168189			2.29439	0.162163
2.29615	133854			2.29615	0.126842
2.29791	87287.2			2.29791	0.0789389
2.29967	278321			2.29967	0.275456
2.30143	205018			2.30143	0.200049
2.30319	144740			2.30319	0.138041
2.30495	149324			2.30495	0.142756
2.30671	128190			2.30671	0.121016
2.30848	147064			2.30848	0.140432
2.31024	132995			2.31024	0.125958
2.312	125513			2.312	0.118262
2.31376	114105			2.31376	0.106527
2.31552	161629			2.31552	0.155414
2.31728	88220.7			2.31728	0.0798991
2.31904	190676			2.31904	0.185295
2.3208	206590			2.3208	0.201666
2.32256	213125			2.32256	0.208388
2.32432	113083			2.32432	0.105475
2.32608	141266			2.32608	0.134467
2.32784	156010			2.32784	0.149635
2.3296	142043			2.3296	0.135266
2.33136	80448.9			2.33136	0.0719043
2.33312	110395			2.33312	0.10271
2.33488	107876			2.33488	0.100119
2.33664	143635			2.33664	0.136904
2.3384	149414			2.3384	0.142849
2.34016	220614			2.34016	0.216092
2.34193	124357			2.34193	0.117072
2.34369	195649			2.34369	0.190411
2.34545	115164			2.34545	0.107616
2.34721	160623			2.34721	0.15438
2.34897	168003			2.34897	0.161972
2.35073	125560			2.35073	0.11831
2.3525	67740.2			2.3525	0.0588308
2.35426	125054			2.35426	0.11779
2.35602	136657			2.35602	0.129726
2.35778	216245			2.35778	0.211598
2.35955	144456			2.35955	0.137749
2.3613	203199			2.3613	0.198178
2.36306	169518			2.36306	0.16353
2.36482	152425			2.36482	0.145946
2.36658	281769			2.36658	0.279003
2.36835	95989.6			2.36835	0.087891
2.37011	79574.4			2.37011	0.0710047
2.37186	154915			2.37186	0.148507
2.37362	152775			2.37362	0.146307
2.37538	198460			2.37538	0.193303
2.37714	113945			2.37714	0.106362
2.37891	123696			2.37891	0.116393
2.38067	212541			2.38067	0.207787
2.38243	124988			2.38243	0.117722
2.38419	240007			2.38419	0.236043
2.38595	164377			2.38595	0.158242
2.38771	203408			2.38771	0.198393
2.38947	134090			2.38947	0.127085
2.39123	107009			2.39123	0.0992265
2.39299	67271.7			2.39299	0.0583488
2.39475	142901			2.39475	0.136149
2.39651	134264			2.39651	0.127264
2.39827	231437			2.39827	0.227226
2.40003	158391			2.40003	0.152084
2.40179	205582			2.40179	0.200629
2.40355	165989			2.40355	0.159899
2.40531	199545			2.40531	0.194419
2.40707	184051			2.40707	0.17848
2.40883	200265			2.40883	0.19516
2.41059	103107			2.41059	0.0952128
2.41235	131935			2.41235	0.124869
2.41411	160841			2.41411	0.154604
2.41587	123431			2.41587	0.11612
2.41763	163035			2.41763	0.156861
2.41939	103889			2.41939	0.0960172
2.42115	204967			2.42115	0.199996
2.42292	186936			2.42292	0.181448
2.42468	72501.5			2.42468	0.0637287
2.42644	130821			2.42644	0.123722
2.42821	117972			2.42821	0.110504
2.42997	123603			2.42997	0.116297
2.43173	107075			2.43173	0.0992946
2.43349	168667			2.43349	0.162655
2.43525	187612			2.43525	0.182143
2.43701	167432			2.43701	0.161385
2.43877	203908			2.43877	0.198907
2.44053	133782			2.44053	0.126768
2.44229	154524			2.44229	0.148106
2.44405	161821			2.44405	0.155612
2.44581	205235			2.44581	0.200272
2.44757	105346			2.44757	0.0975159
2.44933	89672.9			2.44933	0.081393
2.45109	108637			2.45109	0.100902
2.45285	173832			2.45285	0.167968
2.45461	157690			2.45461	0.151362
2.45637	165827			2.45637	0.159733
2.45813	109905			2.45813	0.102206
2.45989	161501			2.45989	0.155283
2.46165	129776			2.46165	0.122648
2.46341	80938.7			2.46341	0.0724081
2.46517	165451			2.46517	0.159346
2.46694	98621.4			2.46694	0.0905984
2.4687	155050			2.4687	0.148646
2.47046	301297			2.47046	0.299091
2.47222	84784.1			2.47222	0.0763639
2.47398	142855			2.47398	0.136101
2.47574	254509			2.47574	0.25096
2.4775	141229			2.4775	0.134428
2.47926	182542			2.47926	0.176928
2.48102	184010			2.48102	0.178438
2.48278	225694			2.48278	0.221318
2.48454	150222			2.48454	0.14368
2.4863	162560			2.4863	0.156372
2.48806	241685			2.48806	0.237768
2.48982	278674			2.48982	0.275819
2.49158	231728			2.49158	0.227526
2.49334	279978			2.49334	0.277161
2.4951	230022			2.4951	0.22577
2.49687	108936			2.49687	0.101209
2.49862	237333			2.49862	0.233291
2.50038	154512			2.50038	0.148093
2.50215	255275			2.50215	0.251748
2.50391	240779			2.50391	0.236836
2.50567	396990			2.50567	0.397532
2.50743	231392			2.50743	0.22718
2.50919	254995			2.50919	0.25146
2.51095	296602			2.51095	0.294261
2.51271	258825			2.51271	0.255401
2.51447	303254			2.51447	0.301105
2.51623	359323			2.51623	0.358783
2.51799	173443			2.51799	0.167567
2.51976	324878			2.51976	0.323349
2.52152	211794			2.52152	0.20702
2.52328	281480			2.52328	0.278705
2.52504	419884			2.52504	0.421082
2.5268	201682			2.5268	0.196617
2.52856	424138			2.52856	0.425459
2.53032	227237			2.53032	0.222906
2.53208	407880			2.53208	0.408734
2.53384	328902			2.53384	0.327489
2.5356	289214			2.5356	0.286662
2.53736	696737			2.53736	0.705882
2.53912	465068			2.53912	0.467563
2.54089	324230			2.54089	0.322683
2.54265	339669			2.54265	0.338565
2.54441	330767			2.54441	0.329408
2.54617	275190			2.54617	0.272235
2.54793	645465			2.54793	0.653139
2.54969	868597			2.54969	0.882675
2.55145	402015			2.55145	0.402701
2.55321	477192			2.55321	0.480036
2.55498	751135			2.55498	0.761842
2.55674	511655			2.55674	0.515487
2.5585	576539			2.5585	0.582234
2.56026	686167			2.56026	0.695009
2.56202	1.09925e+06			2.56202	1.11995
2.56378	645288			2.56378	0.652956
2.56554	828470			2.56554	0.841396
2.5673	1.01301e+06			2.5673	1.03124
2.56906	1.06085e+06			2.56906	1.08045
2.57082	1.00739e+06			2.57082	1.02545
2.57258	1.05273e+06			2.57258	1.07209
2.57434	970211			2.57434	0.987206
2.5761	1.03629e+06			2.5761	1.05518
2.57786	916745			2.57786	0.932205
2.57962	1.26018e+06			2.57962	1.2855
2.58138	1.03307e+06			2.58138	1.05187
2.58315	1.215e+06			2.58315	1.23902
2.58491	1.16888e+06			2.58491	1.19157
2.58667	1.25631e+06			2.58667	1.28152
2.58843	1.33605e+06			2.58843	1.36354
2.59019	1390583			2.59019	1.41964
2.59195	1.43291e+06			2.59195	1.46318
2.59371	1.08979e+06			2.59371	1.11022
2.59547	1.74445e+06			2.59547	1.78367
2.59723	1.2744e+06			2.59723	1.30013
2.59899	1.74502e+06			2.59899	1.78426
2.60075	1.46853e+06			2.60075	1.49983
2.60251	2.06616e+06			2.60251	2.11462
2.60427	1.612e+06			2.60427	1.64741
2.60603	2.00575e+06			2.60603	2.05247
2.60779	1.70892e+06			2.60779	1.74712
2.60956	2.14349e+06			2.60956	2.19416
2.61132	2.27787e+06			2.61132	2.3324
2.61308	1906209			2.61308	1.95007
2.61484	2.26356e+06			2.61484	2.31768
2.6166	1.92911e+06			2.6166	1.97363
2.61836	2.41877e+06			2.61836	2.47735
2.62012	2.49709e+06			2.62012	2.55791
2.62188	2.48876e+06			2.62188	2.54934
2.62364	3.09132e+06			2.62364	3.1692
2.6254	2468531			2.6254	2.52853
2.62716	2.65043e+06			2.62716	2.71566
2.62892	2.80207e+06			2.62892	2.87165
2.63068	3.52772e+06			2.63068	3.61813
2.63245	3744560			2.63245	3.84119
2.63421	3.1581e+06			2.63421	3.2379
2.63597	3091992			2.63597	3.16989
2.63773	4247939			2.63773	4.35902
2.63949	3926064			2.63949	4.0279
2.64125	3.45493e+06			2.64125	3.54325
2.64301	3557837			2.64301	3.64911
2.64477	4331244			2.64477	4.44471
2.64653	4061657			2.64653	4.16739
2.64829	4.9671e+06			2.64829	5.09882
2.65005	4601605			2.65005	4.72284
2.65181	4.14756e+06			2.65181	4.25576
2.65357	5.23932e+06			2.65357	5.37885
2.65533	5.32743e+06			2.65533	5.46949
2.65709	4927426			2.65709	5.05801
2.65885	4.46341e+06			2.65885	4.58067
2.66062	4878176			2.66062	5.00735
2.66238	5546865			2.66238	5.69523
2.66414	5739722			2.66414	5.89362
2.6659	6.04961e+06			2.6659	6.2124
2.66766	6172972			2.66766	6.33931
2.66942	5.51824e+06			2.66942	5.66578
2.67118	6301927			2.67118	6.47196
2.67294	6686854			2.67294	6.86794
2.6747	5.71228e+06			2.6747	5.86539
2.67646	6.01803e+06			2.67646	6.17992
2.67823	6468250			2.67823	6.64306
2.67999	7.32657e+06			2.67999	7.52602
2.68175	7621491			2.68175	7.8294
2.68351	7713619			2.68351	7.92418
2.68527	7.70817e+06			2.68527	7.91857
2.68703	7737802			2.68703	7.94905
2.68879	7.48529e+06			2.68879	7.6893
2.69055	7.64053e+06			2.69055	7.84899
2.69231	7536083			2.69231	7.74154
2.69407	9399052			2.69407	9.65799
2.69583	8.05516e+06			2.69583	8.27552
2.69759	9710604			2.69759	9.97848
2.69935	9324676			2.69935	9.58148
2.70111	9280106			2.70111	9.53563
2.70287	8981213			2.70287	9.22816
2.70463	9696676			2.70463	9.96416
2.70639	9146891			2.70639	9.39859
2.70815	11088204			2.70815	11.3956
2.70991	9178491			2.70991	9.4311
2.71168	10367394			2.71168	10.6541
2.71344	10598378			2.71344	10.8917
2.7152	11556964			2.7152	11.8778
2.71696	10700383			2.71696	10.9967
2.71872	11350960			2.71872	11.6659
2.72048	11086999			2.72048	11.3944
2.72225	12050395			2.72225	12.3854
2.72401	11195130			2.72401	11.5056
2.72577	12182615			2.72577	12.5215
2.72753	12706068			2.72753	13.0599
2.72929	13171737			2.72929	13.539
2.73105	12824182			2.73105	13.1814
2.73281	13293419			2.73281	13.6641
2.73457	13025050			2.73457	13.3881
2.73633	14361767			2.73633	14.7632
2.73809	15707589			2.73809	16.1476
2.73985	13718467			2.73985	14.1014
2.74161	15513857			2.74161	15.9483
2.74337	15560472			2.74337	15.9963
2.74513	14801072			2.74513	15.2151
2.7469	15932666			2.7469	16.3791
2.74866	17365170			2.74866	17.8528
2.75042	15935691			2.75042	16.3823
2.75218	18374640			2.75218	18.8912
2.75394	17407618			2.75394	17.8964
2.7557	15997418			2.7557	16.4458
2.75746	17660758			2.75746	18.1568
2.75922	17737134			2.75922	18.2354
2.76098	19247334			2.76098	19.789
2.76274	19775264			2.76274	20.332
2.7645	19142292			2.7645	19.6809
2.76626	21326770			2.76626	21.9281
2.76802	21058482			2.76802	21.6521
2.76978	21970122			2.76978	22.5899
2.77154	22111180			2.77154	22.735
2.7733	20662212			2.7733	21.2444
2.77506	23756554			2.77506	24.4276
2.77682	21580222			2.77682	22.1888
2.77858	21854408			2.77858	22.4709
2.78034	22805944			2.78034	23.4497
2.7821	22607626			2.7821	23.2457
2.78386	24394624			2.78386	25.084
2.78562	21722754			2.78562	22.3354
2.78739	24403670			2.78739	25.0933
2.78914	25993128			2.78914	26.7284
2.79091	23862982			2.79091	24.5371
2.79267	25807734			2.79267	26.5377
2.79443	23841088			2.79443	24.5146
2.79619	25401040			2.79619	26.1193
2.79795	26679630			2.79795	27.4346
2.79971	27117070			2.79971	27.8846
2.80147	29326066			2.80147	30.157
2.80323	29816354			2.80323	30.6613
2.80499	29434538			2.80499	30.2686
2.80675	28787280			2.80675	29.6027
2.80851	30162640			2.80851	31.0176
2.81028	31896168			2.81028	32.8009
2.81203	33465694			2.81203	34.4154
2.81379	30513166			2.81379	31.3782
2.81556	28775062			2.81556	29.5902
2.81731	34535784			2.81731	35.5162
2.81908	32719760			2.81908	33.6481
2.82084	36125500			2.82084	37.1516
2.8226	34486696			2.8226	35.4657
2.82436	39199320			2.82436	40.3136
2.82612	36291304			2.82612	37.3222
2.82788	41639300			2.82788	42.8237
2.82964	37420864			2.82964	38.4841
2.83141	40519396			2.83141	41.6716
2.83317	35693304			2.83317	36.707
2.83493	41108744			2.83493	42.2779
2.83669	38743120			2.83669	39.8443
2.83846	41451948			2.83846	42.6309
2.84022	40912656			2.84022	42.0762
2.84198	41604856			2.84198	42.7882
2.84374	43549188			2.84374	44.7884
2.8455	43789852			2.8455	45.0359
2.84727	44174316			2.84727	45.4314
2.84903	45844440			2.84903	47.1495
2.85079	47381464			2.85079	48.7306
2.85255	48240172			2.85255	49.614
2.85432	51198068			2.85432	52.6568
2.85608	48953320			2.85608	50.3476
2.85784	52442900			2.85784	53.9374
2.8596	50726628			2.8596	52.1718
2.86137	50966472			2.86137	52.4186
2.86313	55444680			2.86313	57.0253
2.86489	52587860			2.86489	54.0865
2.86665	55917880			2.86665	57.5121
2.86842	56635840			2.86842	58.2507
2.87018	54981644			2.87018	56.549
2.87194	61190448			2.87194	62.936
2.8737	57387940			2.8737	59.0243
2.87547	60892816			2.87547	62.6298
2.87723	60330256			2.87723	62.0511
2.87899	57745868			2.87899	59.3925
2.88075	60239800			2.88075	61.9581
2.88252	61531052			2.88252	63.2864
2.88428	65740836			2.88428	67.617
2.88604	68350528			2.88604	70.3016
2.8878	62972548			2.8878	64.7693
2.88957	61947876			2.88957	63.7152
2.89133	69594960			2.89133	71.5818
2.8931	66120864			2.8931	68.0079
2.89486	67394880			2.89486	69.3185
2.89662	66854028			2.89662	68.7621
2.89838	62419724			2.89838	64.2006
2.90014	68808288			2.90014	70.7725
2.90191	72278416			2.90191	74.3422
2.90367	68634312			2.90367	70.5935
2.90543	68415944			2.90543	70.3689
2.90719	69737328			2.90719	71.7282
2.90896	68093192			2.90896	70.0369
2.91072	74191216			2.91072	76.3099
2.91248	72635344			2.91248	74.7094
2.91425	74446448			2.91425	76.5725
2.91601	78090472			2.91601	80.3211
2.91777	78654792			2.91777	80.9016
2.91953	77916888			2.91953	80.1426
2.9213	79567872			2.9213	81.8409
2.92306	78374992			2.92306	80.6138
2.92482	74875160			2.92482	77.0135
2.92659	77455968			2.92659	79.6684
2.92835	82079072			2.92835	84.4242
2.93011	78591472			2.93011	80.8365
2.93187	78393216			2.93187	80.6326
2.93363	79145552			2.93363	81.4065
2.9354	75580776			2.9354	77.7394
2.93716	84451168			2.93716	86.8644
2.93892	78734328			2.93892	80.9835
2.94068	74649664			2.94068	76.7816
2.94245	83651096			2.94245	86.0414
2.94421	80885936			2.94421	83.1968
2.94597	85820128			2.94597	88.2727
2.94773	77570048			2.94773	79.7858
2.9495	75861568			2.9495	78.0282
2.95126	85349312			2.95126	87.7883
2.953	86498304			2.953	88.9703
2.95474	94504296			2.95474	97.2061
2.9565	87008632			2.9565	89.4953
2.95827	83742432			2.95827	86.1353
2.96	88888384			2.96	91.429
2.96176	83342952			2.96176	85.7244
2.96353	86672704			2.96353	89.1497
2.96529	84960432			2.96529	87.3883
2.96705	89832928			2.96705	92.4006
2.96881	90435232			2.96881	93.0202
2.97058	92251008			2.97058	94.8881
2.97234	83218496			2.97234	85.5963
2.9741	89542360			2.9741	92.1017
2.97586	87680312			2.97586	90.1862
2.97763	88139264			2.97763	90.6584
2.97939	88191816			2.97939	90.7124
2.98115	88608880			2.98115	91.1415
2.98292	86780000			2.98292	89.2601
2.98463	89046136			2.98463	91.5913
2.98635	94200440			2.98635	96.8935
2.98809	89226800			2.98809	91.7771
2.98985	85135528			2.98985	87.5684
2.99162	86739360			2.99162	89.2183
2.99338	81613656			2.99338	83.9454
2.99515	80323720			2.99515	82.6185
2.99691	95047424			2.99691	97.7648
2.99867	89075216			2.99867	91.6212
3.00044	83443336			3.00044	85.8276
3.0022	85184488			3.0022	87.6188
3.00396	92104944			3.00396	94.7379
3.00572	89168424			3.00572	91.7171
3.00749	86209312			3.00749	88.673
3.00925	89346232			3.00925	91.9
3.01101	80960632			3.01101	83.2737
3.01277	87677472			3.01277	90.1833
3.01454	82806064			3.01454	85.1721
3.0163	87540048			3.0163	90.0419
3.01805	87940232			3.01805	90.4536
3.01981	85139040			3.01981	87.572
3.02154	97220248			3.02154	100
3.02331	83234000			3.02331	85.6123
3.02507	88528088			3.02507	91.0583
3.02683	88247024			3.02683	90.7692
3.0286	86434072			3.0286	88.9042
3.03036	89067920			3.03036	91.6137
3.03211	91508200			3.03211	94.124
3.03387	89535392			3.03387	92.0946
3.03563	90110688			3.03563	92.6864
3.0374	90893216			3.0374	93.4914
3.03916	84120816			3.03916	86.5246
3.04093	83378912			3.04093	85.7614
3.04269	86716944			3.04269	89.1952
3.04445	84378160			3.04445	86.7893
3.04621	88418144			3.04621	90.9452
3.04798	87162352			3.04798	89.6534
3.04974	87584920			3.04974	90.0881
3.0515	87934896			3.0515	90.4481
3.05326	82353152			3.05326	84.7062
3.05502	83703944			3.05502	86.0957
3.05678	86990312			3.05678	89.4764
3.05854	88170872			3.05854	90.6909
3.0603	87829392			3.0603	90.3396
3.06206	82617120			3.06206	84.9777
3.06383	88636088			3.06383	91.1694
3.06559	85198192			3.06559	87.6329
3.06735	81684128			3.06735	84.0179
3.06912	91084176			3.06912	93.6878
3.07088	89569368			3.07088	92.1295
3.07264	84223760			3.07264	86.6305
3.0744	81344032			3.0744	83.6681
3.07617	85265648			3.07617	87.7023
3.07793	82649240			3.07793	85.0107
3.07969	83615544			3.07969	86.0048
3.08145	79349616			3.08145	81.6164
3.08321	90538312			3.08321	93.1263
3.08497	77541472			3.08497	79.7564
3.08674	76912712			3.08674	79.1096
3.0885	76335144			3.0885	78.5154
3.09026	78082656			3.09026	80.3131
3.09203	79489480			3.09203	81.7603
3.09379	75278200			3.09379	77.4281
3.09555	75346520			3.09555	77.4984
3.09731	81023424			3.09731	83.3383
3.09908	80203336			3.09908	82.4946
3.10084	81512424			3.10084	83.8413
3.1026	78095424			3.1026	80.3262
3.10436	68691824			3.10436	70.6527
3.10613	77786192			3.10613	80.0081
3.10789	74516376			3.10789	76.6444
3.10965	79223288			3.10965	81.4865
3.11141	79195608			3.11141	81.458
3.11317	76181560			3.11317	78.3574
3.11494	79119528			3.11494	81.3797
3.1167	77127624			3.1167	79.3306
3.11846	75438808			3.11846	77.5933
3.12023	83449336			3.12023	85.8338
3.12199	79471688			3.12199	81.742
3.12375	74323384			3.12375	76.4459
3.12551	74692656			3.12551	76.8258
3.12728	77012504			3.12728	79.2122
3.12904	73930232			3.12904	76.0415
3.1308	77728232			3.1308	79.9485
3.13256	76003704			3.13256	78.1745
3.13433	74277600			3.13433	76.3988
3.13609	70773232			3.13609	72.7938
3.13785	68010360			3.13785	69.9517
3.13962	72394880			3.13962	74.462
3.14138	69460856			3.14138	71.4438
3.14315	69033736			3.14315	71.0044
3.14491	70314648			3.14491	72.3221
3.14667	66166340			3.14667	68.0547
3.14843	65186392			3.14843	67.0466
3.1502	66559552			3.1502	68.4592
3.15196	66083888			3.15196	67.9699
3.15372	67337064			3.15372	69.2591
3.15548	69821672			3.15548	71.815
3.15725	73216336			3.15725	75.3071
3.15901	69195848			3.15901	71.1712
3.16077	67408344			3.16077	69.3324
3.16253	67879952			3.16253	69.8175
3.16429	71032928			3.16429	73.061
3.16606	61959008			3.16606	63.7266
3.16782	65124792			3.16782	66.9833
3.16958	62959808			3.16958	64.7561
3.17134	65588512			3.17134	67.4603
3.17311	59590644			3.17311	61.2903
3.17487	64708944			3.17487	66.5555
3.17663	67197632			3.17663	69.1156
3.17839	71039984			3.17839	73.0683
3.18016	63890680			3.18016	65.7137
3.18192	64082788			3.18192	65.9114
3.18368	65894220			3.18368	67.7748
3.18544	61214996			3.18544	62.9613
3.18721	60483520			3.18721	62.2088
3.18898	65132596			3.18898	66.9913
3.19074	56722568			3.19074	58.3399
3.1925	63258728			3.1925	65.0636
3.19427	60777800			3.19427	62.5115
3.19603	61289332			3.19603	63.0377
3.19779	51528016			3.19779	52.9962
3.19955	61062608			3.19955	62.8045
3.20132	59602160			3.20132	61.3021
3.20308	54716456			3.20308	56.2762
3.20484	60183904			3.20484	61.9006
3.20661	61090152			3.20661	62.8328
3.20837	57763864			3.20837	59.4111
3.21013	57527796			3.21013	59.1682
3.21189	60747412			3.21189	62.4802
3.21365	56991836			3.21365	58.6169
3.21542	60190792			3.21542	61.9077
3.21718	58411660			3.21718	60.0775
3.21895	56499512			3.21895	58.1104
3.22071	57216292			3.22071	58.8478
3.22247	57701984			3.22247	59.3474
3.22423	58783916			3.22423	60.4604
3.226	62842964			3.226	64.636
3.22776	59664788			3.22776	61.3665
3.22952	57013200			3.22952	58.6389
3.23128	55004340			3.23128	56.5723
3.23305	54140096			3.23305	55.6833
3.23481	56988352			3.23481	58.6133
3.23657	55711388			3.23657	57.2997
3.23833	52356500			3.23833	53.8485
3.2401	54785492			3.2401	56.3472
3.24186	50401596			3.24186	51.8375
3.24363	54734816			3.24363	56.2951
3.24539	54734512			3.24539	56.2948
3.24716	58216680			3.24716	59.8769
3.24892	48131724			3.24892	49.5024
3.25068	57461524			3.25068	59.1
3.25245	50181848			3.25245	51.6114
3.25421	51354176			3.25421	52.8174
3.25597	53193740			3.25597	54.7098
3.25773	51232856			3.25773	52.6926
3.25949	50525860			3.25949	51.9653
3.26126	56046936			3.26126	57.6449
3.26302	50179548			3.26302	51.609
3.26478	53027112			3.26478	54.5383
3.26654	52946388			3.26654	54.4553
3.26831	50398444			3.26831	51.8342
3.27007	50273140			3.27007	51.7053
3.27183	47644952			3.27183	49.0017
3.27359	51669500			3.27359	53.1418
3.27536	49129856			3.27536	50.5292
3.27712	49404356			3.27712	50.8116
3.27888	45919784			3.27888	47.227
3.28064	51631480			3.28064	53.1027
3.28241	47002904			3.28241	48.3412
3.28417	48548496			3.28417	49.9312
3.28593	48309340			3.28593	49.6852
3.28769	45101376			3.28769	46.3851
3.28946	48898172			3.28946	50.2909
3.29122	44156928			3.29122	45.4136
3.29298	47340044			3.29298	48.688
3.29474	45861860			3.29474	47.1674
3.29651	43032796			3.29651	44.2572
3.29827	48239200			3.29827	49.613
3.30003	45682780			3.30003	46.9832
3.3018	46720776			3.3018	48.051
3.30356	45127924			3.30356	46.4124
3.30532	46296228			3.30532	47.6143
3.30708	43165752			3.30708	44.3939
3.30885	46931736			3.30885	48.268
3.31061	41098456			3.31061	42.2673
3.31237	45236416			3.31237	46.524
3.31413	45510192			3.31413	46.8057
3.3159	43329708			3.3159	44.5626
3.31766	41474344			3.31766	42.654
3.31942	43701328			3.31942	44.9449
3.32118	42909248			3.32118	44.1301
3.32295	41402864			3.32295	42.5804
3.32471	39476544			3.32471	40.5988
3.32647	41663572			3.32647	42.8486
3.32823	41548416			3.32823	42.7302
3.33	40149632			3.33	41.2912
3.33176	41960228			3.33176	43.1538
3.33352	42084792			3.33352	43.2819
3.33529	38349352			3.33529	39.4393
3.33705	41838768			3.33705	43.0289
3.33881	43801704			3.33881	45.0481
3.34057	37335808			3.34057	38.3966
3.34233	42189356			3.34233	43.3895
3.34409	39284272			3.34409	40.401
3.34585	37428524			3.34585	38.492
3.34762	38442568			3.34762	39.5352
3.34938	36947620			3.34938	37.9973
3.35114	38725552			3.35114	39.8263
3.3529	37872036			3.3529	38.9483
3.35466	40784064			3.35466	41.9439
3.35643	36946372			3.35643	37.996
3.35819	33048976			3.35819	33.9868
3.35995	38036916			3.35995	39.1179
3.36171	35992248			3.36171	37.0145
3.36347	34135048			3.36347	35.104
3.36523	36963044			3.36523	38.0132
3.36699	37844016			3.36699	38.9194
3.36875	35777880			3.36875	36.794
3.37051	33421448			3.37051	34.3699
3.37228	35163520			3.37228	36.162
3.37404	34011160			3.37404	34.9766
3.3758	35845864			3.3758	36.8639
3.37756	34278392			3.37756	35.2515
3.37932	33045226			3.37932	33.9829
3.38108	33025684			3.38108	33.9628
3.38284	33882040			3.38284	34.8437
3.3846	29427570			3.3846	30.2614
3.38636	36594360			3.38636	37.6339
3.38812	33121442			3.38812	34.0613
3.38988	31514420			3.38988	32.4082
3.39165	31285162			3.39165	32.1723
3.39341	31983534			3.39341	32.8907
3.39517	30963164			3.39517	31.8411
3.39693	33929468			3.39693	34.8925
3.39869	29303792			3.39869	30.1341
3.40045	29986010			3.40045	30.8359
3.40221	29149678			3.40221	29.9755
3.40397	32404632			3.40397	33.3239
3.40573	31819800			3.40573	32.7223
3.40749	30782678			3.40749	31.6554
3.40925	31563476			3.40925	32.4586
3.41101	29684802			3.41101	30.526
3.41277	28575252			3.41277	29.3846
3.41453	27676588			3.41453	28.4602
3.4163	30686174			3.4163	31.5561
3.41806	28294000			3.41806	29.0953
3.41982	30740880			3.41982	31.6124
3.42158	29578724			3.42158	30.4169
3.42334	30479016			3.42334	31.343
3.4251	28954640			3.4251	29.7749
3.42686	30217524			3.42686	31.074
3.42862	29023348			3.42862	29.8456
3.43038	24393036			3.43038	25.0824
3.43214	32261158			3.43214	33.1763
3.4339	30634182			3.4339	31.5027
3.43566	26407640			3.43566	27.1548
3.43742	28508100			3.43742	29.3155
3.43918	29576204			3.43918	30.4143
3.44094	29721554			3.44094	30.5638
3.4427	28986870			3.4427	29.8081
3.44447	26945306			3.44447	27.7079
3.44623	27107736			3.44623	27.875
3.44799	30219418			3.44799	31.076
3.44975	26530890			3.44975	27.2816
3.45151	27030910			3.45151	27.796
3.45327	26797766			3.45327	27.5561
3.45503	25863236			3.45503	26.5948
3.45679	26389662			3.45679	27.1363
3.45855	26055040			3.45855	26.7921
3.46031	25930218			3.46031	26.6637
3.46207	27340920			3.46207	28.1149
3.46383	26996998			3.46383	27.7611
3.46559	25061874			3.46559	25.7704
3.46735	27151156			3.46735	27.9196
3.46911	25913416			3.46911	26.6464
3.47087	29020736			3.47087	29.8429
3.47263	26403086			3.47263	27.1501
3.47439	24778298			3.47439	25.4787
3.47615	25500034			3.47615	26.2211
3.47791	26268770			3.47791	27.0119
3.47967	27511548			3.47967	28.2904
3.48143	25890918			3.48143	26.6232
3.48319	25535962			3.48319	26.2581
3.48496	24598030			3.48496	25.2932
3.48672	25564392			3.48672	26.2873
3.48848	25211664			3.48848	25.9245
3.49024	25538864			3.49024	26.2611
3.492	25816682			3.492	26.5469
3.49376	25717384			3.49376	26.4447
3.49552	24927934			3.49552	25.6326
3.49728	24901182			3.49728	25.6051
3.49904	24849034			3.49904	25.5514
3.5008	25003712			3.5008	25.7106
3.50256	26455962			3.50256	27.2045
3.50432	22464682			3.50432	23.0987
3.50608	24623088			3.50608	25.319
3.50784	26584804			3.50784	27.337
3.5096	23891098			3.5096	24.566
3.51136	22689702			3.51136	23.3301
3.51313	22630290			3.51313	23.269
3.51489	24030864			3.51489	24.7098
3.51665	21572936			3.51665	22.1813
3.51841	22990304			3.51841	23.6394
3.52017	23889108			3.52017	24.564
3.52193	21768344			3.52193	22.3823
3.52369	22825762			3.52369	23.4701
3.52545	22231496			3.52545	22.8588
3.52721	22613534			3.52721	23.2518
3.52897	23634398			3.52897	24.3019
3.53073	24278824			3.53073	24.9649
3.53249	21867074			3.53249	22.4839
3.53425	24299896			3.53425	24.9865
3.53601	24767722			3.53601	25.4678
3.53777	22592200			3.53777	23.2298
3.53953	20918714			3.53953	21.5083
3.5413	22417016			3.5413	23.0496
3.54305	22406556			3.54305	23.0389
3.54481	19851732			3.54481	20.4107
3.54657	21637046			3.54657	22.2473
3.54833	23508900			3.54833	24.1728
3.5501	20434526			3.5501	21.0102
3.55186	20336952			3.55186	20.9098
3.55362	21054644			3.55362	21.6481
3.55538	23442526			3.55538	24.1046
3.55714	20635026			3.55714	21.2165
3.5589	21365784			3.5589	21.9682
3.56066	21046382			3.56066	21.6396
3.56242	22560044			3.56242	23.1968
3.56418	21966552			3.56418	22.5862
3.56594	22679890			3.56594	23.32
3.5677	20916604			3.5677	21.5061
3.56946	20268350			3.56946	20.8393
3.57122	21801406			3.57122	22.4163
3.57299	21498392			3.57299	22.1046
3.57476	20823154			3.57476	21.41
3.57652	21696356			3.57652	22.3083
3.57828	23129900			3.57828	23.783
3.58004	22774924			3.58004	23.4178
3.5818	18688236			3.5818	19.2138
3.58356	20385494			3.58356	20.9598
3.58532	19280674			3.58532	19.8233
3.58708	19880652			3.58708	20.4405
3.58884	21200432			3.58884	21.7981
3.5906	20889164			3.5906	21.4779
3.59236	19969746			3.59236	20.5321
3.59412	19987732			3.59412	20.5506
3.59588	19024848			3.59588	19.5601
3.59765	20883056			3.59765	21.4716
3.59941	21061762			3.59941	21.6555
3.60117	19816010			3.60117	20.374
3.60293	20078966			3.60293	20.6445
3.60469	20672484			3.60469	21.255
3.60645	19953286			3.60645	20.5152
3.60821	19945400			3.60821	20.5071
3.60997	20338606			3.60997	20.9116
3.61173	20480184			3.61173	21.0572
3.61349	19334044			3.61349	19.8782
3.61525	19006180			3.61525	19.5409
3.61701	17648044			3.61701	18.1438
3.61877	20412728			3.61877	20.9878
3.62053	19388504			3.62053	19.9342
3.62229	21699218			3.62229	22.3112
3.62405	21493404			3.62405	22.0995
3.62581	19695856			3.62581	20.2504
3.62758	19459606			3.62758	20.0073
3.62934	18859966			3.62934	19.3905
3.6311	18920884			3.6311	19.4531
3.63286	19717650			3.63286	20.2728
3.63462	18484864			3.63462	19.0046
3.63638	19910116			3.63638	20.4708
3.63814	19573444			3.63814	20.1244
3.6399	19212152			3.6399	19.7528
3.64166	16129486			3.64166	16.5816
3.64342	17965360			3.64342	18.4702
3.64518	17430038			3.64518	17.9195
3.64694	16116762			3.64694	16.5685
3.6487	18362722			3.6487	18.879
3.65046	17642378			3.65046	18.1379
3.65222	18956100			3.65222	19.4894
3.65398	18017544			3.65398	18.5239
3.65574	19684926			3.65574	20.2391
3.6575	17180686			3.6575	17.663
3.65926	18252580			3.65926	18.7656
3.66102	19774232			3.66102	20.331
3.66278	19396694			3.66278	19.9426
3.66454	19046564			3.66454	19.5824
3.66631	17708568			3.66631	18.206
3.66807	17994582			3.66807	18.5002
3.66983	19185710			3.66983	19.7256
3.67159	17051678			3.67159	17.5303
3.67335	17811432			3.67335	18.3118
3.67511	18360668			3.67511	18.8768
3.67687	17259240			3.67687	17.7438
3.67863	16620435			3.67863	17.0867
3.68039	16937006			3.68039	17.4123
3.68215	17737944			3.68215	18.2362
3.68391	18123510			3.68391	18.6329
3.68567	17751886			3.68567	18.2506
3.68743	19050498			3.68743	19.5865
3.68919	16287210			3.68919	16.7439
3.69095	17762254			3.69095	18.2612
3.69271	17236452			3.69271	17.7204
3.69447	17605234			3.69447	18.0997
3.69623	17449194			3.69623	17.9392
3.69799	17484894			3.69799	17.9759
3.69975	16691273			3.69975	17.1595
3.70151	18367052			3.70151	18.8834
3.70327	16650469			3.70327	17.1175
3.70503	18677452			3.70503	19.2027
3.70679	15882783			3.70679	16.3278
3.70856	15283784			3.70856	15.7116
3.71032	16201388			3.71032	16.6556
3.71208	17598998			3.71208	18.0933
3.71384	17707494			3.71384	18.2049
3.7156	15770190			3.7156	16.212
3.71736	15818948			3.71736	16.2622
3.71912	15328339			3.71912	15.7575
3.72088	15232087			3.72088	15.6585
3.72264	15488292			3.72264	15.922
3.7244	15524097			3.7244	15.9588
3.72616	16056778			3.72616	16.5068
3.72792	15720197			3.72792	16.1606
3.72968	16851226			3.72968	17.3241
3.73144	16380031			3.73144	16.8393
3.7332	15975881			3.7332	16.4236
3.73497	15047763			3.73497	15.4688
3.73673	14806927			3.73673	15.2211
3.73849	15871790			3.73849	16.3165
3.74025	15157619			3.74025	15.5818
3.74201	16375719			3.74201	16.8349
3.74377	16173267			3.74377	16.6266
3.74553	14388441			3.74553	14.7906
3.74729	16034925			3.74729	16.4843
3.74905	15416654			3.74905	15.8483
3.75081	15119258			3.75081	15.5424
3.75257	14756382			3.75257	15.1691
3.75434	14674935			3.75434	15.0853
3.7561	16206500			3.7561	16.6608
3.75786	14681896			3.75786	15.0925
3.75962	15502571			3.75962	15.9367
3.76138	15717967			3.76138	16.1583
3.76314	14404637			3.76314	14.8073
3.7649	13433310			3.7649	13.808
3.76666	14684476			3.76666	15.0951
3.76842	17259118			3.76842	17.7437
3.77018	14381748			3.77018	14.7837
3.77194	13503037			3.77194	13.8798
3.7737	14745837			3.7737	15.1582
3.77546	16007409			3.77546	16.456
3.77722	14094661			3.77722	14.4884
3.77899	15673074			3.77899	16.1121
3.78075	14466924			3.78075	14.8713
3.78251	15036628			3.78251	15.4574
3.78427	12902112			3.78427	13.2616
3.78603	14580253			3.78603	14.9879
3.78779	13934290			3.78779	14.3234
3.78955	14917578			3.78955	15.3349
3.79131	14902783			3.79131	15.3197
3.79307	14176122			3.79307	14.5722
3.79483	14463923			3.79483	14.8682
3.79659	13972100			3.79659	14.3623
3.79835	13347818			3.79835	13.7201
3.80011	14189537			3.80011	14.586
3.80187	14594362			3.80187	15.0024
3.80363	14844582			3.80363	15.2598
3.8054	14525639			3.8054	14.9317
3.80716	15059704			3.80716	15.4811
3.80892	14252509			3.80892	14.6508
3.81068	15045115			3.81068	15.4661
3.81244	13216056			3.81244	13.5846
3.8142	13513478			3.8142	13.8905
3.81596	14328954			3.81596	14.7294
3.81772	14368140			3.81772	14.7697
3.81948	13794723			3.81948	14.1798
3.82124	13359945			3.82124	13.7326
3.823	13196981			3.823	13.5649
3.82476	13828293			3.82476	14.2144
3.82652	14358883			3.82652	14.7602
3.82828	13498932			3.82828	13.8756
3.83004	13136794			3.83004	13.503
3.83181	13910948			3.83181	14.2994
3.83357	13967189			3.83357	14.3572
3.83533	14208223			3.83533	14.6052
3.83709	15078377			3.83709	15.5003
3.83885	13850393			3.83885	14.2371
3.84061	14340052			3.84061	14.7408
3.84237	12297139			3.84237	12.6393
3.84413	13279887			3.84413	13.6502
3.84589	12871618			3.84589	13.2302
3.84765	13352374			3.84765	13.7248
3.84941	13303132			3.84941	13.6741
3.85117	13335784			3.85117	13.7077
3.85293	11956486			3.85293	12.2888
3.85469	12961514			3.85469	13.3227
3.85645	13911042			3.85645	14.2995
3.85822	13118234			3.85822	13.4839
3.85998	13340635			3.85998	13.7127
3.86174	12740031			3.86174	13.0949
3.8635	12490498			3.8635	12.8382
3.86526	11793976			3.86526	12.1217
3.86702	12321393			3.86702	12.6642
3.86878	12020613			3.86878	12.3548
3.87054	12364091			3.87054	12.7081
3.8723	11543777			3.8723	11.8643
3.87406	13210780			3.87406	13.5791
3.87582	13404916			3.87582	13.7788
3.87758	14423356			3.87758	14.8265
3.87934	14347976			3.87934	14.749
3.8811	13785789			3.8811	14.1706
3.88286	11214441			3.88286	11.5255
3.88462	12498345			3.88462	12.8462
3.88638	11961672			3.88638	12.2942
3.88814	13060900			3.88814	13.4249
3.8899	12913605			3.8899	13.2734
3.89167	11921518			3.89167	12.2529
3.89343	12607714			3.89343	12.9588
3.89519	13235618			3.89519	13.6047
3.89695	12370205			3.89695	12.7144
3.89871	11998812			3.89871	12.3324
3.90047	12235435			3.90047	12.5758
3.90223	13143269			3.90223	13.5097
3.90399	11911484			3.90399	12.2425
3.90575	12101852			3.90575	12.4384
3.90751	13212729			3.90751	13.5811
3.90927	11946564			3.90927	12.2786
3.91104	13177014			3.91104	13.5444
3.9128	12582688			3.9128	12.933
3.91456	12231723			3.91456	12.572
3.91632	12629974			3.91632	12.9817
3.91808	12707076			3.91808	13.061
3.91984	11359127			3.91984	11.6743
3.9216	10693968			3.9216	10.9901
3.92336	12112336			3.92336	12.4492
3.92512	12437046			3.92512	12.7832
3.92688	11961020			3.92688	12.2935
3.92864	10840691			3.92864	11.141
3.9304	12321143			3.9304	12.664
3.93216	12124190			3.93216	12.4613
3.93392	11714545			3.93392	12.0399
3.93569	11669112			3.93569	11.9932
3.93745	12217044			3.93745	12.5569
3.93921	11642648			3.93921	11.966
3.94097	11946723			3.94097	12.2788
3.94273	12175946			3.94273	12.5146
3.94449	12889534			3.94449	13.2487
3.94625	12116254			3.94625	12.4532
3.94801	12422687			3.94801	12.7684
3.94977	11069629			3.94977	11.3765
3.95153	11950345			3.95153	12.2825
3.95329	11566274			3.95329	11.8874
3.95505	10645654			3.95505	10.9404
3.95681	11686823			3.95681	12.0114
3.95857	13085062			3.95857	13.4498
3.96034	12033907			3.96034	12.3685
3.9621	11697425			3.9621	12.0223
3.96386	11939122			3.96386	12.271
3.96562	11716370			3.96562	12.0418
3.96738	10136175			3.96738	10.4163
3.96914	12325868			3.96914	12.6688
3.9709	10945549			3.9709	11.2489
3.97266	12871428			3.97266	13.23
3.97442	11664284			3.97442	11.9882
3.97618	11955180			3.97618	12.2875
3.97794	10859140			3.97794	11.16
3.9797	11204982			3.9797	11.5158
3.98146	11392056			3.98146	11.7082
3.98322	10971414			3.98322	11.2755
3.98498	11584346			3.98498	11.906
3.98674	11914436			3.98674	12.2456
3.9885	11924795			3.9885	12.2562
3.99026	11212842			3.99026	11.5238
3.99202	11168611			3.99202	11.4783
3.99378	12289318			3.99378	12.6312
3.99554	10770428			3.99554	11.0687
3.9973	11301478			3.9973	11.615
3.99907	12286809			3.99907	12.6286
4.00083	11229867			4.00083	11.5414
4.00259	12377334			4.00259	12.7218
4.00435	11979211			4.00435	12.3122
4.00611	10898501			4.00611	11.2005
4.00787	10591299			4.00787	10.8845
4.00963	10933033			4.00963	11.236
4.01139	11219132			4.01139	11.5303
4.01315	12381538			4.01315	12.7261
4.01491	11547106			4.01491	11.8677
4.01668	11646248			4.01668	11.9697
4.01843	10403320			4.01843	10.6911
4.02019	10458965			4.02019	10.7483
4.02195	11439919			4.02195	11.7574
4.02372	11471968			4.02372	11.7904
4.02548	11740073			4.02548	12.0662
4.02724	11768265			4.02724	12.0952
4.02901	10530513			4.02901	10.8219
4.03077	10755795			4.03077	11.0537
4.03253	10741220			4.03253	11.0387
4.03429	10820300			4.03429	11.12
4.03605	12059958			4.03605	12.3953
4.03781	10902440			4.03781	11.2045
4.03957	11448176			4.03957	11.7659
4.04133	10398318			4.04133	10.6859
4.04309	11666120			4.04309	11.9901
4.04485	10626183			4.04485	10.9203
4.04661	12109826			4.04661	12.4466
4.04837	12451773			4.04837	12.7983
4.05013	12108494			4.05013	12.4452
4.05189	11137555			4.05189	11.4464
4.05365	12020138			4.05365	12.3543
4.05541	11084863			4.05541	11.3922
4.05718	10578819			4.05718	10.8716
4.05894	10504525			4.05894	10.7952
4.0607	11271463			4.0607	11.5841
4.06246	11024183			4.06246	11.3298
4.06422	11558987			4.06422	11.8799
4.06598	10784946			4.06598	11.0837
4.06774	12230641			4.06774	12.5709
4.0695	12019973			4.0695	12.3541
4.07126	10692689			4.07126	10.9888
4.07302	12203508			4.07302	12.5429
4.07478	10496381			4.07478	10.7868
4.07654	11473901			4.07654	11.7924
4.0783	10752146			4.0783	11.0499
4.08006	11591512			4.08006	11.9134
4.08182	11762683			4.08182	12.0895
4.08358	11677583			4.08358	12.0019
4.08535	11750175			4.08535	12.0766
4.08711	12112495			4.08711	12.4493
4.08887	11461901			4.08887	11.78
4.09063	11323571			4.09063	11.6377
4.09239	10875359			4.09239	11.1767
4.09415	12582926			4.09415	12.9333
4.09591	10473325			4.09591	10.7631
4.09767	11488891			4.09767	11.8078
4.09943	11169266			4.09943	11.479
4.10119	10684606			4.10119	10.9804
4.10295	11791578			4.10295	12.1192
4.10471	11887546			4.10471	12.2179
4.10647	10587780			4.10647	10.8808
4.10823	11552835			4.10823	11.8736
4.10999	9910057			4.10999	10.1837
4.11175	11377191			4.11175	11.6929
4.11351	12543743			4.11351	12.8929
4.11527	10726731			4.11527	11.0238
4.11704	12481812			4.11704	12.8292
4.1188	10544055			4.1188	10.8359
4.12056	11743741			4.12056	12.07
4.12232	9863785			4.12232	10.1361
4.12408	9765335			4.12408	10.0348
4.12584	10737635			4.12584	11.035
4.1276	11461067			4.1276	11.7792
4.12937	11957488			4.12937	12.2899
4.13113	11192572			4.13113	11.503
4.13289	11195671			4.13289	11.5062
4.13465	11248663			4.13465	11.5607
4.13641	11414139			4.13641	11.7309
4.13817	10930443			4.13817	11.2333
4.13993	11699499			4.13993	12.0245
4.14169	11287037			4.14169	11.6002
4.14345	10896338			4.14345	11.1983
4.14521	9668234			4.14521	9.9349
4.14697	12109834			4.14697	12.4466
4.14873	11439873			4.14873	11.7574
4.15049	11052822			4.15049	11.3592
4.15225	11508319			4.15225	11.8278
4.15401	10241870			4.15401	10.525
4.15577	10460304			4.15577	10.7497
4.15754	10862001			4.15754	11.1629
4.15929	10857768			4.15929	11.1586
4.16105	11396219			4.16105	11.7125
4.16281	11607097			4.16281	11.9294
4.16458	11174922			4.16458	11.4848
4.16634	10334091			4.16634	10.6199
4.1681	9852827			4.1681	10.1248
4.16986	11204555			4.16986	11.5153
4.17162	12146067			4.17162	12.4839
4.17338	9315991			4.17338	9.57254
4.17514	10416142			4.17514	10.7043
4.1769	9738392			4.1769	10.0071
4.17866	12498519			4.17866	12.8464
4.18042	9969486			4.18042	10.2448
4.18218	11713777			4.18218	12.0392
4.18394	10558194			4.18394	10.8504
4.1857	10000618			4.1857	10.2768
4.18746	11081814			4.18746	11.3891
4.18922	10592494			4.18922	10.8857
4.19099	9948590			4.19099	10.2233
4.19275	12425899			4.19275	12.7717
4.19451	11421459			4.19451	11.7384
4.19627	10015666			4.19627	10.2923
4.19803	10810677			4.19803	11.1101
4.19979	10562463			4.19979	10.8548
4.20155	10124326			4.20155	10.4041
4.20331	11092845			4.20331	11.4004
4.20507	10856055			4.20507	11.1568
4.20683	10473349			4.20683	10.7631
4.20859	12298792			4.20859	12.641
4.21035	11068807			4.21035	11.3757
4.21211	11526626			4.21211	11.8466
4.21387	10543876			4.21387	10.8357
4.21563	9772733			4.21563	10.0424
4.21739	10630698			4.21739	10.925
4.21915	10283651			4.21915	10.568
4.22091	9809173			4.22091	10.0799
4.22267	9957039			4.22267	10.232
4.22443	10534126			4.22443	10.8256
4.22619	11605757			4.22619	11.928
4.22796	10235048			4.22796	10.518
4.22972	10894057			4.22972	11.1959
4.23148	11609095			4.23148	11.9315
4.23324	10078273			4.23324	10.3567
4.235	9969567			4.235	10.2449
4.23676	10782994			4.23676	11.0817
4.23852	10573087			4.23852	10.8657
4.24028	10243459			4.24028	10.5266
4.24204	11456054			4.24204	11.774
4.2438	9945263			4.2438	10.2199
4.24556	10602406			4.24556	10.8959
4.24732	10786000			4.24732	11.0847
4.24908	10247907			4.24908	10.5312
4.25084	10379445			4.25084	10.6665
4.2526	9089751			4.2526	9.33981
4.25436	10109274			4.25436	10.3886
4.25612	10144670			4.25612	10.425
4.25788	10827874			4.25788	11.1278
4.25964	9124654			4.25964	9.37571
4.2614	10464408			4.2614	10.7539
4.26316	10368787			4.26316	10.6556
4.26493	9298086			4.26493	9.55412
4.26669	9374952			4.26669	9.6332
4.26845	10296584			4.26845	10.5813
4.27021	9686502			4.27021	9.95369
4.27197	10047583			4.27197	10.3251
4.27373	10631520			4.27373	10.9258
4.27549	9757374			4.27549	10.0266
4.27725	10344079			4.27725	10.6301
4.27901	10896814			4.27901	11.1987
4.28077	9242774			4.28077	9.49722
4.28253	9593494			4.28253	9.85801
4.28429	9702150			4.28429	9.96979
4.28605	9316067			4.28605	9.57262
4.28781	10073573			4.28781	10.3519
4.28957	9855826			4.28957	10.1279
4.29133	9211576			4.29133	9.46513
4.29309	10422018			4.29309	10.7103
4.29485	9278462			4.29485	9.53394
4.29661	10363325			4.29661	10.6499
4.29838	9488853			4.29838	9.75037
4.30014	9282301			4.30014	9.53789
4.3019	9350878			4.3019	9.60843
4.30366	10688564			4.30366	10.9845
4.30542	8338667			4.30542	8.56717
4.30718	10419994			4.30718	10.7082
4.30894	10434343			4.30894	10.723
4.3107	9878721			4.3107	10.1514
4.31246	9175217			4.31246	9.42773
4.31422	9607654			4.31422	9.87258
4.31598	9777703			4.31598	10.0475
4.31774	9335697			4.31774	9.59281
4.3195	9873384			4.3195	10.1459
4.32126	9610434			4.32126	9.87544
4.32302	9883431			4.32302	10.1563
4.32478	10104168			4.32478	10.3833
4.32655	9253619			4.32655	9.50838
4.3283	9623970			4.3283	9.88936
4.33006	9288530			4.33006	9.54429
4.33182	9585725			4.33182	9.85002
4.33358	8603577			4.33358	8.83968
4.33535	8910140			4.33535	9.15504
4.33711	9305295			4.33711	9.56154
4.33887	11251803			4.33887	11.5639
4.34063	9150118			4.34063	9.40191
4.3424	8415695			4.3424	8.6464
4.34416	10096762			4.34416	10.3757
4.34592	9189663			4.34592	9.44259
4.34768	9655928			4.34768	9.92224
4.34944	9657102			4.34944	9.92345
4.3512	9081709			4.3512	9.33154
4.35296	9115832			4.35296	9.36664
4.35472	9871217			4.35472	10.1437
4.35648	9186019			4.35648	9.43884
4.35824	9006153			4.35824	9.25381
4.36	10054378			4.36	10.3321
4.36176	9625466			4.36176	9.8909
4.36352	8.0396e+06			4.36352	8.25951
4.36528	10416252			4.36528	10.7044
4.36705	8831169			4.36705	9.0738
4.36881	9367768			4.36881	9.62581
4.37057	8774269			4.37057	9.01527
4.37233	9521559			4.37233	9.78401
4.37409	8912902			4.37409	9.15788
4.37585	9432635			4.37585	9.69254
4.37761	9616351			4.37761	9.88152
4.37937	8876355			4.37937	9.12029
4.38113	9031633			4.38113	9.28002
4.38289	8039183			4.38289	8.25909
4.38466	10790357			4.38466	11.0892
4.38642	9959403			4.38642	10.2344
4.38818	9980728			4.38818	10.2564
4.38994	9193578			4.38994	9.44662
4.3917	9761202			4.3917	10.0305
4.39346	9288660			4.39346	9.54443
4.39523	8771518			4.39523	9.01244
4.39698	8.25405e+06			4.39698	8.48012
4.39874	8748970			4.39874	8.98925
4.4005	9366334			4.4005	9.62433
4.40227	9164690			4.40227	9.4169
4.40403	8808527			4.40403	9.05051
4.40579	9144318			4.40579	9.39594
4.40755	9364170			4.40755	9.6221
4.40931	10677861			4.40931	10.9735
4.41107	9239157			4.41107	9.4935
4.41283	9786796			4.41283	10.0569
4.41459	8768142			4.41459	9.00897
4.41635	8710961			4.41635	8.95015
4.41811	9656018			4.41811	9.92233
4.41987	8459164			4.41987	8.69112
4.42163	9999850			4.42163	10.276
4.42339	10170725			4.42339	10.4518
4.42515	10688899			4.42515	10.9849
4.42691	8915356			4.42691	9.16041
4.42867	8942470			4.42867	9.1883
4.43043	9368708			4.43043	9.62677
4.43219	8014700			4.43219	8.2339
4.43395	9200221			4.43395	9.45345
4.43571	8.32698e+06			4.43571	8.55514
4.43747	8638993			4.43747	8.87611
4.43923	8742801			4.43923	8.9829
4.44099	8.11878e+06			4.44099	8.34097
4.44275	9912204			4.44275	10.1859
4.44451	9112394			4.44451	9.3631
4.44627	7.33534e+06			4.44627	7.53504
4.44804	7823354			4.44804	8.03706
4.4498	9304120			4.4498	9.56033
4.45156	9428733			4.45156	9.68852
4.45332	9629649			4.45332	9.8952
4.45508	7.9479e+06			4.45508	8.16519
4.45684	9610473			4.45684	9.87548
4.4586	8968726			4.4586	9.21531
4.46036	9248786			4.46036	9.50341
4.46212	7.54729e+06			4.46212	7.75307
4.46388	9443808			4.46388	9.70403
4.46564	8831290			4.46564	9.07393
4.4674	8648362			4.4674	8.88575
4.46916	8936518			4.46916	9.18218
4.47092	8.29176e+06			4.47092	8.51892
4.47268	8221904			4.47268	8.44705
4.47444	8775306			4.47444	9.01634
4.4762	8251440			4.4762	8.47744
4.47796	7.84936e+06			4.47796	8.06381
4.47973	8.15495e+06			4.47973	8.37817
4.48148	8496732			4.48148	8.72977
4.48325	8.03764e+06			4.48325	8.2575
4.48501	8372085			4.48501	8.60154
4.48677	8335550			4.48677	8.56396
4.48853	8512439			4.48853	8.74593
4.49029	7.9935e+06			4.49029	8.21209
4.49205	8.18575e+06			4.49205	8.40985
4.49381	7.94483e+06			4.49381	8.16203
4.49557	7995791			4.49557	8.21445
4.49733	8.13701e+06			4.49733	8.35972
4.49909	8779856			4.49909	9.02102
4.50085	8.3783e+06			4.50085	8.60794
4.50261	7.57206e+06			4.50261	7.77856
4.50437	8542709			4.50437	8.77706
4.50613	8005679			4.50613	8.22462
4.50789	8929205			4.50789	9.17465
4.50965	8600348			4.50965	8.83636
[truncated: 3,121 more rows]

## Sheet: 4fbottom
Fig 4f bottom
Intact mass LC-MS analysis under native-like conditions - Raw mass spectrum corresponding to LC peak between 2.7 and 3.2 min, magenta of purified LD-CLIMP-63-FLAG.
SPECTRUM - MS
FTMS + p ESI sid=50.00 Full ms [2000.0000-8000.0000]
Scan #: 988-1232
NL:	53000
RT: 2.74-3.17
AV: 245
Data points: 20820
RAW				Normalised data for figure			Normalised data for figure
Mass	Intensity			Mass	Relative Intensity %		Parameters
3909.02	11973.4			3909.02	22.6096		0% - smallest value in each data set
3909.29	10728.4			3909.29	20.2587		100% - largest value in each data set
3909.55	9656.3			3909.55	18.2341
3909.81	9141.51			3909.81	17.262
3910.07	9637			3910.07	18.1977
3910.34	10359.3			3910.34	19.5615
3910.6	10665.9			3910.6	20.1405
3910.86	10760.2			3910.86	20.3186
3911.12	10625.9			3911.12	20.0651
3911.39	10578.2			3911.39	19.9751
3911.65	10992.2			3911.65	20.7567
3911.91	11277.1			3911.91	21.2947
3912.17	11272.5			3912.17	21.286
3912.44	10444.9			3912.44	19.7232
3912.7	9684.29			3912.7	18.287
3912.96	9713.08			3912.96	18.3414
3913.23	10293.5			3913.23	19.4374
3913.49	10553.5			3913.49	19.9283
3913.75	9751.91			3913.75	18.4147
3914.01	8364.48			3914.01	15.7948
3914.28	7268.09			3914.28	13.7244
3914.54	6712.93			3914.54	12.6761
3914.8	6867.38			3914.8	12.9678
3915.07	7875.6			3915.07	14.8716
3915.33	9160.83			3915.33	17.2985
3915.59	10268.4			3915.59	19.3899
3915.86	10800.2			3915.86	20.3942
3916.12	10431.9			3916.12	19.6987
3916.38	9729.83			3916.38	18.373
3916.64	9633.5			3916.64	18.1911
3916.91	10605.9			3916.91	20.0273
3917.17	11975.2			3917.17	22.613
3917.43	12418			3917.43	23.4491
3917.7	11814.4			3917.7	22.3093
3917.96	10672.4			3917.96	20.1529
3918.22	9380.46			3918.22	17.7133
3918.49	8735.86			3918.49	16.4961
3918.75	9265.82			3918.75	17.4968
3919.01	10293.8			3919.01	19.438
3919.28	11320.7			3919.28	21.377
3919.54	10953.5			3919.54	20.6836
3919.8	9685.92			3919.8	18.2901
3920.07	8573.29			3920.07	16.1891
3920.33	8267.75			3920.33	15.6121
3920.59	8722.71			3920.59	16.4712
3920.86	9598.48			3920.86	18.125
3921.12	10778			3921.12	20.3523
3921.39	11864.9			3921.39	22.4047
3921.65	12496.8			3921.65	23.5979
3921.91	12781.5			3921.91	24.1354
3922.18	12767.8			3922.18	24.1096
3922.44	12875			3922.44	24.312
3922.7	12924.4			3922.7	24.4054
3922.97	12454.1			3922.97	23.5172
3923.23	11594			3923.23	21.8931
3923.5	10812.6			3923.5	20.4177
3923.76	10546.7			3923.76	19.9154
3924.02	10831.6			3924.02	20.4534
3924.29	11307.4			3924.29	21.3519
3924.55	11261.1			3924.55	21.2644
3924.82	10838.8			3924.82	20.467
3925.08	10400.5			3925.08	19.6395
3925.34	10672			3925.34	20.1521
3925.61	11053.9			3925.61	20.8733
3925.87	10719.7			3925.87	20.2421
3926.14	10143.9			3926.14	19.1548
3926.4	9669.44			3926.4	18.259
3926.66	9657.42			3926.66	18.2362
3926.93	9977.97			3926.93	18.8415
3927.19	10415.4			3927.19	19.6675
3927.46	11070.2			3927.46	20.904
3927.72	11004.6			3927.72	20.7802
3927.99	10125.6			3927.99	19.1204
3928.25	9037.16			3928.25	17.065
3928.51	8335.1			3928.51	15.7393
3928.78	8528.11			3928.78	16.1038
3929.04	8981.38			3929.04	16.9597
3929.31	9388.92			3929.31	17.7292
3929.57	9508.58			3929.57	17.9552
3929.84	9539.16			3929.84	18.0129
3930.1	9505.87			3930.1	17.9501
3930.37	9729.38			3930.37	18.3721
3930.63	10494			3930.63	19.816
3930.89	11127.7			3930.89	21.0127
3931.16	11510.9			3931.16	21.7362
3931.42	11367.2			3931.42	21.4648
3931.69	10831.4			3931.69	20.4531
3931.95	9984.05			3931.95	18.853
3932.22	8820.5			3932.22	16.6559
3932.48	8183.76			3932.48	15.4535
3932.75	8485.08			3932.75	16.0225
3933.01	9379.78			3933.01	17.712
3933.28	9833.34			3933.28	18.5684
3933.54	9655.82			3933.54	18.2332
3933.81	9528.84			3933.81	17.9935
3934.07	9163.19			3934.07	17.303
3934.34	9003.08			3934.34	17.0006
3934.6	8884.46			3934.6	16.7767
3934.87	9074.28			3934.87	17.1351
3935.13	9207.49			3935.13	17.3866
3935.4	9297.77			3935.4	17.5571
3935.66	8952.65			3935.66	16.9054
3935.93	8410.21			3935.93	15.8811
3936.19	8252.47			3936.19	15.5833
3936.46	8299.77			3936.46	15.6726
3936.72	8409.2			3936.72	15.8792
3936.99	8885.25			3936.99	16.7782
3937.25	9635.82			3937.25	18.1955
3937.52	10359.8			3937.52	19.5626
3937.78	11215.6			3937.78	21.1785
3938.05	11247.6			3938.05	21.239
3938.31	11237.8			3938.31	21.2205
3938.58	11490.3			3938.58	21.6972
3938.84	11699.3			3938.84	22.0919
3939.11	11912.2			3939.11	22.4941
3939.38	11781.9			3939.38	22.2479
3939.64	10764.7			3939.64	20.3271
3939.91	9364.73			3939.91	17.6836
3940.17	7909.77			3940.17	14.9361
3940.44	7273.02			3940.44	13.7337
3940.7	7726.41			3940.7	14.5899
3940.97	8182.48			3940.97	15.4511
3941.23	8632.65			3941.23	16.3012
3941.5	8614.29			3941.5	16.2665
3941.77	8917.73			3941.77	16.8395
3942.03	9290.37			3942.03	17.5431
3942.3	9836.52			3942.3	18.5744
3942.56	10255.9			3942.56	19.3663
3942.83	11256.1			3942.83	21.2551
3943.09	12706			3943.09	23.993
3943.36	13827.7			3943.36	26.111
3943.63	14066.2			3943.63	26.5614
3943.89	12930.6			3943.89	24.417
3944.16	11617.8			3944.16	21.9381
3944.42	10767.2			3944.42	20.3319
3944.69	10484.6			3944.69	19.7983
3944.96	10734.3			3944.96	20.2697
3945.22	10801.9			3945.22	20.3974
3945.49	10447.4			3945.49	19.7281
3945.75	10257.2			3945.75	19.3689
3946.02	10888.9			3946.02	20.5617
3946.29	12047.3			3946.29	22.7492
3946.55	13340.1			3946.55	25.1903
3946.82	14057.7			3946.82	26.5453
3947.09	14374.4			3947.09	27.1434
3947.35	13595.9			3947.35	25.6734
3947.62	12040.7			3947.62	22.7365
3947.88	10014.3			3947.88	18.9102
3948.15	8573.12			3948.15	16.1887
3948.42	8126.44			3948.42	15.3453
3948.68	8963.29			3948.68	16.9255
3948.95	10462.9			3948.95	19.7572
3949.22	11790.4			3949.22	22.2641
3949.48	12148.8			3949.48	22.9407
3949.75	11879.3			3949.75	22.4319
3950.02	12070.7			3950.02	22.7932
3950.28	11732.4			3950.28	22.1544
3950.55	11653.3			3950.55	22.0051
3950.82	11694.9			3950.82	22.0837
3951.08	11727.4			3951.08	22.145
3951.35	11032.3			3951.35	20.8324
3951.62	10142.2			3951.62	19.1516
3951.88	9894.29			3951.88	18.6835
3952.15	9920.7			3952.15	18.7334
3952.42	9799.57			3952.42	18.5047
3952.68	9588.82			3952.68	18.1067
3952.95	9809.52			3952.95	18.5235
3953.22	10065.3			3953.22	19.0065
3953.48	10570.2			3953.48	19.9598
3953.75	10638			3953.75	20.0879
3954.02	10121.8			3954.02	19.1131
3954.28	9576.48			3954.28	18.0834
3954.55	9259.91			3954.55	17.4856
3954.82	9446.86			3954.82	17.8386
3955.08	10198.1			3955.08	19.2573
3955.35	11133			3955.35	21.0227
3955.62	11938.8			3955.62	22.5442
3955.89	12523.5			3955.89	23.6483
3956.15	12638.9			3956.15	23.8662
3956.42	11984.3			3956.42	22.6301
3956.69	10623.6			3956.69	20.0607
3956.95	9635.88			3956.95	18.1956
3957.22	9608.84			3957.22	18.1445
3957.49	10991			3957.49	20.7546
3957.76	12524.2			3957.76	23.6497
3958.02	13061.2			3958.02	24.6636
3958.29	12420.1			3958.29	23.453
3958.56	11053.9			3958.56	20.8732
3958.83	9928.98			3958.83	18.749
3959.09	9373.13			3959.09	17.6994
3959.36	9598.23			3959.36	18.1245
3959.63	10089.9			3959.63	19.0529
3959.9	10041			3959.9	18.9605
3960.16	9274.84			3960.16	17.5138
3960.43	8357.02			3960.43	15.7807
3960.7	8074.66			3960.7	15.2475
3960.97	9018.17			3960.97	17.0291
3961.23	10418.3			3961.23	19.6731
3961.5	11107.9			3961.5	20.9752
3961.77	10808.2			3961.77	20.4093
3962.04	9877.6			3962.04	18.652
3962.3	9612.49			3962.3	18.1514
3962.57	10380.1			3962.57	19.6009
3962.84	11291.6			3962.84	21.3221
3963.11	11657.5			3963.11	22.013
3963.38	11182.3			3963.38	21.1157
3963.64	9899.39			3963.64	18.6932
3963.91	8669.72			3963.91	16.3712
3964.18	8134.68			3964.18	15.3608
3964.45	8346.6			3964.45	15.761
3964.72	9233.83			3964.72	17.4364
3964.98	10140			3964.98	19.1475
3965.25	11082.6			3965.25	20.9275
3965.52	11362.2			3965.52	21.4554
3965.79	10879.7			3965.79	20.5442
3966.06	10108.6			3966.06	19.0882
3966.32	9915.25			3966.32	18.7231
3966.59	10545.8			3966.59	19.9137
3966.86	11193.5			3966.86	21.1368
3967.13	11383.3			3967.13	21.4952
3967.4	11309.4			3967.4	21.3557
3967.67	11347.5			3967.67	21.4277
3967.93	11192.3			3967.93	21.1346
3968.2	10904.8			3968.2	20.5917
3968.47	10242.6			3968.47	19.3413
3968.74	9239.77			3968.74	17.4476
3969.01	8796.33			3969.01	16.6102
3969.28	9552.08			3969.28	18.0373
3969.54	10368.2			3969.54	19.5784
3969.81	10287			3969.81	19.4251
3970.08	9622.29			3970.08	18.1699
3970.35	8826.63			3970.35	16.6675
3970.62	8541.76			3970.62	16.1295
3970.89	9023.02			3970.89	17.0383
3971.16	10124.9			3971.16	19.119
3971.43	10719.6			3971.43	20.242
3971.69	10129.9			3971.69	19.1285
3971.96	9126.42			3971.96	17.2336
3972.23	8570.59			3972.23	16.184
3972.5	8352.93			3972.5	15.773
3972.77	8420.03			3972.77	15.8997
3973.04	8424.61			3973.04	15.9083
3973.31	8196.87			3973.31	15.4783
3973.58	7857.48			3973.58	14.8374
3973.84	7802.5			3973.84	14.7336
3974.11	7767.43			3974.11	14.6674
3974.38	8040.54			3974.38	15.1831
3974.65	8725.32			3974.65	16.4761
3974.92	9460.32			3974.92	17.8641
3975.19	9788.03			3975.19	18.4829
3975.46	10225.9			3975.46	19.3096
3975.73	10869.7			3975.73	20.5254
3976	11347.8			3976	21.4282
3976.27	10935.7			3976.27	20.65
3976.54	10179.2			3976.54	19.2215
3976.8	9885.59			3976.8	18.6671
3977.07	9854.75			3977.07	18.6089
3977.34	9404.38			3977.34	17.7584
3977.61	8871.63			3977.61	16.7524
3977.88	8519.84			3977.88	16.0881
3978.15	8647.75			3978.15	16.3297
3978.42	8638.12			3978.42	16.3115
3978.69	8713.46			3978.69	16.4537
3978.96	9243.2			3978.96	17.4541
3979.23	10011.6			3979.23	18.9051
3979.5	10330			3979.5	19.5062
3979.77	9806.72			3979.77	18.5182
3980.04	8588.9			3980.04	16.2185
3980.31	7528.34			3980.31	14.2159
3980.58	7164.89			3980.58	13.5296
3980.85	7733.28			3980.85	14.6029
3981.12	8484.48			3981.12	16.0214
3981.39	8793.99			3981.39	16.6058
3981.66	8575.55			3981.66	16.1933
3981.93	8166.72			3981.93	15.4213
3982.2	8395.22			3982.2	15.8528
3982.47	9129.31			3982.47	17.239
3982.74	10180.3			3982.74	19.2237
3983.01	10318.8			3983.01	19.485
3983.27	9904.94			3983.27	18.7036
3983.54	9621.81			3983.54	18.169
3983.81	9805.35			3983.81	18.5156
3984.08	10278.1			3984.08	19.4082
3984.35	10271.2			3984.35	19.3953
3984.62	9880.65			3984.62	18.6578
3984.89	8983.28			3984.89	16.9633
3985.17	8144.99			3985.17	15.3803
3985.44	7699.01			3985.44	14.5382
3985.71	7355.75			3985.71	13.89
3985.98	7040.76			3985.98	13.2952
3986.25	6530.61			3986.25	12.3318
3986.52	6804.38			3986.52	12.8488
3986.79	7932.41			3986.79	14.9789
3987.06	9742.57			3987.06	18.397
3987.33	11459			3987.33	21.6381
3987.6	12763.2			3987.6	24.1009
3987.87	13228.4			3987.87	24.9793
3988.14	13716.4			3988.14	25.9009
3988.41	13969.8			3988.41	26.3794
3988.68	13574.1			3988.68	25.6322
3988.95	12124.7			3988.95	22.8952
3989.22	10142.5			3989.22	19.1522
3989.49	8499.95			3989.49	16.0506
3989.76	7351.33			3989.76	13.8816
3990.03	7328.64			3990.03	13.8388
3990.3	8530.26			3990.3	16.1078
3990.57	9829.31			3990.57	18.5608
3990.84	11104.9			3990.84	20.9695
3991.11	11523.1			3991.11	21.7592
3991.38	11261.3			3991.38	21.2649
3991.66	11018.7			3991.66	20.8067
3991.93	11414.1			3991.93	21.5533
3992.2	12323.7			3992.2	23.271
3992.47	13175.1			3992.47	24.8788
3992.74	13213.2			3992.74	24.9507
3993.01	12164.4			3993.01	22.9701
3993.28	10825.3			3993.28	20.4415
3993.55	9516.37			3993.55	17.9699
3993.82	9750.04			3993.82	18.4111
3994.09	10781.3			3994.09	20.3585
3994.36	11750.7			3994.36	22.189
3994.64	11395.5			3994.64	21.5183
3994.91	10269			3994.91	19.3911
3995.18	9251.85			3995.18	17.4704
3995.45	8937.87			3995.45	16.8775
3995.72	9593.33			3995.72	18.1152
3995.99	10745.6			3995.99	20.291
3996.26	11998.2			3996.26	22.6563
3996.53	12596.7			3996.53	23.7866
3996.8	11534			3996.8	21.7798
3997.08	9710.14			3997.08	18.3358
3997.35	8191.55			3997.35	15.4682
3997.62	7702.36			3997.62	14.5445
3997.89	7698.62			3997.89	14.5374
3998.16	8154.24			3998.16	15.3978
3998.43	8352.57			3998.43	15.7723
3998.7	8360.55			3998.7	15.7873
3998.98	7835.54			3998.98	14.796
3999.25	7292.66			3999.25	13.7708
3999.52	7152.58			3999.52	13.5063
3999.79	7606.79			3999.79	14.364
4000.06	7932.81			4000.06	14.9796
4000.33	8067.66			4000.33	15.2343
4000.61	8396.14			4000.61	15.8546
4000.88	9514.38			4000.88	17.9661
4001.15	10750.6			4001.15	20.3005
4001.42	11002.1			4001.42	20.7755
4001.69	10413.3			4001.69	19.6636
4001.96	9433.1			4001.96	17.8127
4002.24	8935.76			4002.24	16.8735
4002.51	8670.42			4002.51	16.3725
4002.78	8850.28			4002.78	16.7121
4003.05	9142.26			4003.05	17.2635
4003.32	9813.25			4003.32	18.5305
4003.6	10475.5			4003.6	19.7811
4003.87	10499.4			4003.87	19.8261
4004.14	10089.6			4004.14	19.0523
4004.41	9942.66			4004.41	18.7749
4004.68	10439.9			4004.68	19.7137
4004.96	11392.8			4004.96	21.5132
4005.23	12071.5			4005.23	22.7949
4005.5	11225.1			4005.5	21.1965
4005.77	9627.8			4005.77	18.1803
4006.04	8253.38			4006.04	15.585
4006.32	7744.48			4006.32	14.624
4006.59	7959.33			4006.59	15.0297
4006.86	8297.32			4006.86	15.6679
4007.13	8659.42			4007.13	16.3517
4007.41	9011.37			4007.41	17.0163
4007.68	9229.32			4007.68	17.4279
4007.95	9333.51			4007.95	17.6246
4008.22	10280.7			4008.22	19.4133
4008.5	11263.5			4008.5	21.2691
4008.77	12287.5			4008.77	23.2026
4009.04	12641.5			4009.04	23.8711
4009.31	12472.1			4009.31	23.5512
4009.59	11458.3			4009.59	21.6369
4009.86	10951.8			4009.86	20.6804
4010.13	10982.4			4010.13	20.7382
4010.4	10654.2			4010.4	20.1185
4010.68	9818.24			4010.68	18.5399
4010.95	9409.76			4010.95	17.7686
4011.22	9763.07			4011.22	18.4357
4011.49	10761.1			4011.49	20.3204
4011.77	11570.4			4011.77	21.8485
4012.04	11583.5			4012.04	21.8732
4012.31	10995.7			4012.31	20.7633
4012.59	10159.8			4012.59	19.1849
4012.86	9639.06			4012.86	18.2016
4013.13	9866.89			4013.13	18.6318
4013.41	10474.7			4013.41	19.7796
4013.68	10345.3			4013.68	19.5352
4013.95	9279.1			4013.95	17.5219
4014.22	8518.21			4014.22	16.0851
4014.5	8482.92			4014.5	16.0184
4014.77	8529.18			4014.77	16.1058
4015.04	9132.81			4015.04	17.2456
4015.32	9842.61			4015.32	18.5859
4015.59	10402.9			4015.59	19.644
4015.86	10868.1			4015.86	20.5225
4016.14	10971.2			4016.14	20.7171
4016.41	10741.1			4016.41	20.2825
4016.68	9923.9			4016.68	18.7394
4016.96	8915.09			4016.96	16.8345
4017.23	8584.25			4017.23	16.2098
4017.5	9054.55			4017.5	17.0978
4017.78	9770.79			4017.78	18.4503
4018.05	10097.4			4018.05	19.0671
4018.32	9333.46			4018.32	17.6245
4018.6	8125.28			4018.6	15.3431
4018.87	7306.72			4018.87	13.7974
4019.14	7256.3			4019.14	13.7022
4019.42	7695.58			4019.42	14.5317
4019.69	8635.71			4019.69	16.3069
4019.96	9565.2			4019.96	18.0621
4020.24	10179.1			4020.24	19.2213
4020.51	9851.56			4020.51	18.6028
4020.79	9041.53			4020.79	17.0733
4021.06	8487.55			4021.06	16.0272
4021.33	8435.93			4021.33	15.9297
4021.61	8851.99			4021.61	16.7153
4021.88	9353.78			4021.88	17.6629
4022.15	10025.5			4022.15	18.9313
4022.43	9997.19			4022.43	18.8778
4022.7	9626.22			4022.7	18.1773
4022.98	10044.9			4022.98	18.968
4023.25	11192.2			4023.25	21.1345
4023.52	12017.8			4023.52	22.6934
4023.8	11828.2			4023.8	22.3353
4024.07	10934.3			4024.07	20.6473
4024.35	10001.8			4024.35	18.8865
4024.62	9120.57			4024.62	17.2225
4024.89	8711.99			4024.89	16.451
4025.17	8504.5			4025.17	16.0592
4025.44	8176.19			4025.44	15.4392
4025.72	7944.28			4025.72	15.0013
4025.99	7850.64			4025.99	14.8245
4026.27	8455.11			4026.27	15.9659
4026.54	9499.81			4026.54	17.9386
4026.81	10395.7			4026.81	19.6304
4027.09	10903.3			4027.09	20.5889
4027.36	11065.4			4027.36	20.8951
4027.64	11463.8			4027.64	21.6472
4027.91	12301.1			4027.91	23.2284
4028.19	12738.1			4028.19	24.0536
4028.46	12801.7			4028.46	24.1736
4028.74	12276.2			4028.74	23.1813
4029.01	11474.8			4029.01	21.6681
4029.29	10488.4			4029.29	19.8055
4029.56	9499.9			4029.56	17.9388
4029.83	8828.88			4029.83	16.6717
4030.11	8224.5			4030.11	15.5304
4030.38	8002.42			4030.38	15.1111
4030.66	7876.23			4030.66	14.8728
4030.93	7848.3			4030.93	14.8201
4031.21	7843.45			4031.21	14.8109
4031.48	8223.91			4031.48	15.5293
4031.76	8768.35			4031.76	16.5574
4032.03	9084.94			4032.03	17.1552
4032.31	9356.76			4032.31	17.6685
4032.58	9563.73			4032.58	18.0593
4032.86	9208.89			4032.86	17.3893
4033.13	8395.57			4033.13	15.8535
4033.41	7616.41			4033.41	14.3822
4033.68	7457.72			4033.68	14.0825
4033.96	7882.06			4033.96	14.8838
4034.23	9210.95			4034.23	17.3932
4034.51	12134.1			4034.51	22.9131
4034.78	16139.3			4034.78	30.4761
4035.06	18555.8			4035.06	35.0391
4035.33	18546.8			4035.33	35.0222
4035.61	16426.7			4035.61	31.0188
4035.88	13538.5			4035.88	25.565
4036.16	11113.8			4036.16	20.9863
4036.43	9694.99			4036.43	18.3072
4036.71	9062.78			4036.71	17.1134
4036.98	8848.91			4036.98	16.7095
4037.26	8724.56			4037.26	16.4747
4037.54	8803.79			4037.54	16.6243
4037.81	8729.36			4037.81	16.4838
4038.09	8769.05			4038.09	16.5587
4038.36	9168.45			4038.36	17.3129
4038.64	10345.3			4038.64	19.5352
4038.91	11358.2			4038.91	21.4478
4039.19	11657.6			4039.19	22.0132
4039.46	10681.4			4039.46	20.1698
4039.74	9438.73			4039.74	17.8233
4040.02	8959.16			4040.02	16.9177
4040.29	10092.8			4040.29	19.0584
4040.57	12078.5			4040.57	22.808
4040.84	13726.9			4040.84	25.9208
4041.12	13883			4041.12	26.2155
4041.39	12795.1			4041.39	24.1611
4041.67	11916.3			4041.67	22.5017
4041.95	12236.5			4041.95	23.1064
4042.22	12493.5			4042.22	23.5916
4042.5	11924.7			4042.5	22.5176
4042.77	10291.9			4042.77	19.4344
4043.05	9296.29			4043.05	17.5543
4043.33	9577.12			4043.33	18.0846
4043.6	10385.4			4043.6	19.6109
4043.88	11291.8			4043.88	21.3224
4044.15	12034.3			4044.15	22.7245
4044.43	11925			4044.43	22.5181
4044.71	10968.4			4044.71	20.7118
4044.98	9678.74			4044.98	18.2765
4045.26	9174.79			4045.26	17.3249
4045.54	9757.91			4045.54	18.426
4045.81	10670.1			4045.81	20.1485
4046.09	11047.8			4046.09	20.8616
4046.36	10690.5			4046.36	20.1871
4046.64	10075.2			4046.64	19.0251
4046.92	9749.48			4046.92	18.4101
4047.19	9495.08			4047.19	17.9297
4047.47	9390.59			4047.47	17.7324
4047.75	9082.17			4047.75	17.15
4048.02	8713.24			4048.02	16.4533
4048.3	8469.89			4048.3	15.9938
4048.58	8917.17			4048.58	16.8384
4048.85	9861.23			4048.85	18.6211
4049.13	11386.5			4049.13	21.5012
4049.41	12780.6			4049.41	24.1338
4049.68	13369.5			4049.68	25.2458
4049.96	13149.5			4049.96	24.8305
4050.24	12569.6			4050.24	23.7354
4050.51	11824.3			4050.51	22.328
4050.79	10611.2			4050.79	20.0373
4051.07	9294.06			4051.07	17.5501
4051.34	8626.98			4051.34	16.2904
4051.62	9006.82			4051.62	17.0077
4051.9	10077.7			4051.9	19.0299
4052.17	10854.7			4052.17	20.4971
4052.45	10786.5			4052.45	20.3682
4052.73	10198.2			4052.73	19.2573
4053.01	9580.1			4053.01	18.0903
4053.28	8802.46			4053.28	16.6218
4053.56	8427.96			4053.56	15.9146
4053.84	8697.06			4053.84	16.4228
4054.11	9241.45			4054.11	17.4508
4054.39	9391.04			4054.39	17.7332
4054.67	9270.06			4054.67	17.5048
4054.95	8525.93			4054.95	16.0996
4055.22	7848.35			4055.22	14.8202
4055.5	7572.5			4055.5	14.2993
4055.78	8130.17			4055.78	15.3523
4056.05	9770.27			4056.05	18.4494
4056.33	11749.9			4056.33	22.1876
4056.61	12793.3			4056.61	24.1578
4056.89	11964			4056.89	22.5918
4057.16	9706.7			4057.16	18.3293
4057.44	7904.42			4057.44	14.926
4057.72	7559.59			4057.72	14.2749
4058	8350.64			4058	15.7686
4058.27	9138.32			4058.27	17.256
4058.55	9319.99			4058.55	17.5991
4058.83	9232.38			4058.83	17.4336
4059.11	9395.85			4059.11	17.7423
4059.38	10393.9			4059.38	19.627
4059.66	11373.9			4059.66	21.4774
4059.94	11934.9			4059.94	22.5368
4060.22	11565.3			4060.22	21.8389
4060.5	11150.9			4060.5	21.0565
4060.77	11310.5			4060.77	21.3579
4061.05	11770.1			4061.05	22.2256
4061.33	11528.5			4061.33	21.7694
4061.61	10556.2			4061.61	19.9335
4061.88	9478.15			4061.88	17.8977
4062.16	8633.43			4062.16	16.3026
4062.44	8459.52			4062.44	15.9742
4062.72	8237.66			4062.72	15.5553
4063	7862.8			4063	14.8474
4063.27	7769.21			4063.27	14.6707
4063.55	8612.09			4063.55	16.2623
4063.83	10333.3			4063.83	19.5126
4064.11	11772.5			4064.11	22.2302
4064.39	12157			4064.39	22.9562
4064.67	11169			4064.67	21.0906
4064.94	10209.4			4064.94	19.2785
4065.22	9878.32			4065.22	18.6534
4065.5	9894.77			4065.5	18.6844
4065.78	9390.47			4065.78	17.7322
4066.06	8590.87			4066.06	16.2223
4066.34	8424.05			4066.34	15.9073
4066.61	8799.98			4066.61	16.6171
4066.89	9073.81			4066.89	17.1342
4067.17	9256.95			4067.17	17.48
4067.45	9548.98			4067.45	18.0315
4067.73	9966.38			4067.73	18.8197
4068.01	10683			4068.01	20.1728
4068.28	11207.9			4068.28	21.164
4068.56	11073.1			4068.56	20.9095
4068.84	10253.7			4068.84	19.3621
4069.12	9636.75			4069.12	18.1972
4069.4	9370.32			4069.4	17.6941
4069.68	9733.9			4069.68	18.3807
4069.96	10000.7			4069.96	18.8844
4070.24	10111.5			4070.24	19.0937
4070.51	9953.66			4070.51	18.7957
4070.79	9606.87			4070.79	18.1408
4071.07	9425.06			4071.07	17.7975
4071.35	9293.59			4071.35	17.5492
4071.63	8861.04			4071.63	16.7324
4071.91	8591.89			4071.91	16.2242
4072.19	8444.24			4072.19	15.9454
4072.47	8460.36			4072.47	15.9758
4072.75	8428.28			4072.75	15.9152
4073.03	8243.5			4073.03	15.5663
4073.3	8365.76			4073.3	15.7972
4073.58	8533.36			4073.58	16.1137
4073.86	8453.57			4073.86	15.963
4074.14	8133.18			4074.14	15.358
4074.42	7796.28			4074.42	14.7218
4074.7	7929.52			4074.7	14.9734
4074.98	8356.08			4074.98	15.7789
4075.26	8516.88			4075.26	16.0826
4075.54	8495.81			4075.54	16.0428
4075.82	9156.91			4075.82	17.2911
4076.1	10401.6			4076.1	19.6415
4076.38	11301.7			4076.38	21.3412
4076.66	11878.2			4076.66	22.4297
4076.94	11700.6			4076.94	22.0945
4077.21	11326.4			4077.21	21.3877
4077.49	10530.5			4077.49	19.885
4077.77	9459.11			4077.77	17.8618
4078.05	8362.47			4078.05	15.791
4078.33	7777.6			4078.33	14.6866
4078.61	7574.92			4078.61	14.3038
4078.89	7815.56			4078.89	14.7582
4079.17	8149.9			4079.17	15.3896
4079.45	8201.37			4079.45	15.4868
4079.73	8017.46			4079.73	15.1395
4080.01	7547.76			4080.01	14.2525
4080.29	7205.08			4080.29	13.6055
4080.57	7351.9			4080.57	13.8827
4080.85	7903.86			4080.85	14.925
4081.13	8133.64			4081.13	15.3589
4081.41	7921.72			4081.41	14.9587
4081.69	7889.61			4081.69	14.8981
4081.97	8405.9			4081.97	15.873
4082.25	9129.23			4082.25	17.2389
4082.53	9593.5			4082.53	18.1155
4082.81	9677			4082.81	18.2732
4083.09	9908.76			4083.09	18.7109
4083.37	10568.4			4083.37	19.9564
4083.65	10877			4083.65	20.5393
4083.93	10798.3			4083.93	20.3906
4084.21	10425			4084.21	19.6858
4084.49	10581.7			4084.49	19.9817
4084.77	10736.3			4084.77	20.2735
4085.05	10972.2			4085.05	20.719
4085.33	11183.4			4085.33	21.1177
4085.61	10749.6			4085.61	20.2986
4085.89	10059.7			4085.89	18.9958
4086.17	9490.85			4086.17	17.9217
4086.45	9351.87			4086.45	17.6593
4086.74	9206.09			4086.74	17.384
4087.02	9098.24			4087.02	17.1803
4087.3	8275.86			4087.3	15.6274
4087.58	7770.07			4087.58	14.6723
4087.86	7887.01			4087.86	14.8932
4088.14	8164.36			4088.14	15.4169
4088.42	7950.36			4088.42	15.0128
4088.7	8188.09			4088.7	15.4617
4088.98	8871.7			4088.98	16.7526
4089.26	10004.7			4089.26	18.8921
4089.54	10300.4			4089.54	19.4504
4089.82	10158.1			4089.82	19.1816
4090.1	9928.9			4090.1	18.7489
4090.38	9495.94			4090.38	17.9313
4090.66	8813.05			4090.66	16.6418
4090.95	8652.89			4090.95	16.3394
4091.23	9041.33			4091.23	17.0729
4091.51	9541.79			4091.51	18.0179
4091.79	9965.7			4091.79	18.8184
4092.07	10009.4			4092.07	18.901
4092.35	9550.32			4092.35	18.034
4092.63	8705.34			4092.63	16.4384
4092.91	8260.62			4092.91	15.5987
4093.19	8930.53			4093.19	16.8637
4093.48	10566.3			4093.48	19.9525
4093.76	11724.9			4093.76	22.1403
4094.04	11827.1			4094.04	22.3333
4094.32	10939.3			4094.32	20.6568
4094.6	9593.47			4094.6	18.1155
4094.88	8242.08			4094.88	15.5636
4095.16	7607			4095.16	14.3644
4095.44	8423.65			4095.44	15.9065
4095.73	10230			4095.73	19.3175
4096.01	12057.4			4096.01	22.7682
4096.29	12774.9			4096.29	24.1231
4096.57	11669.8			4096.57	22.0362
4096.85	8894.13			4096.85	16.7949
4097.13	6012.26			4097.13	11.353
4097.41	4183.27			4097.41	7.89932
4097.7	3690.5			4097.7	6.96883
4097.98	4015.32			4097.98	7.58219
4098.26	5040.84			4098.26	9.5187
4098.54	6990.43			4098.54	13.2001
4098.82	9690.54			4098.82	18.2988
4099.1	11933.4			4099.1	22.5341
4099.39	12976.6			4099.39	24.5039
4099.67	12605.8			4099.67	23.8037
4099.95	11365.6			4099.95	21.4619
4100.23	10550.5			4100.23	19.9226
4100.51	9947.28			4100.51	18.7836
4100.8	9367.48			4100.8	17.6887
4101.08	8650.04			4101.08	16.334
4101.36	8066.58			4101.36	15.2322
4101.64	7964.09			4101.64	15.0387
4101.92	7813.3			4101.92	14.754
4102.21	7660.63			4102.21	14.4657
4102.49	7921.45			4102.49	14.9582
4102.77	8537.69			4102.77	16.1218
4103.05	9093.38			4103.05	17.1712
4103.33	9459.3			4103.33	17.8621
4103.62	9622.01			4103.62	18.1694
4103.9	9742.82			4103.9	18.3975
4104.18	9779.37			4104.18	18.4665
4104.46	9620.52			4104.46	18.1666
4104.75	9576.7			4104.75	18.0838
4105.03	9644.35			4105.03	18.2116
4105.31	9590.94			4105.31	18.1107
4105.59	9249.39			4105.59	17.4658
4105.88	8894.73			4105.88	16.7961
4106.16	8823.19			4106.16	16.661
4106.44	9225.95			4106.44	17.4215
4106.72	9699.87			4106.72	18.3164
4107.01	10102.8			4107.01	19.0773
4107.29	10013.1			4107.29	18.9079
4107.57	9845.72			4107.57	18.5918
4107.85	9413.02			4107.85	17.7747
4108.14	9054			4108.14	17.0968
4108.42	8497.56			4108.42	16.0461
4108.7	7815.79			4108.7	14.7587
4108.98	7163.04			4108.98	13.5261
4109.27	7432.11			4109.27	14.0342
4109.55	8050.44			4109.55	15.2018
4109.83	8690.27			4109.83	16.41
4110.12	8716			4110.12	16.4586
4110.4	8138.97			4110.4	15.3689
4110.68	7682.11			4110.68	14.5062
4110.97	8258.34			4110.97	15.5943
4111.25	9089.37			4111.25	17.1636
4111.53	9100.67			4111.53	17.1849
4111.81	8633.88			4111.81	16.3035
4112.1	8025.36			4112.1	15.1544
4112.38	8291.76			4112.38	15.6574
4112.66	9275.9			4112.66	17.5158
4112.95	10550.1			4112.95	19.9219
4113.23	11011			4113.23	20.7923
4113.51	10628			4113.51	20.0691
4113.8	9861.94			4113.8	18.6224
4114.08	9511.67			4114.08	17.961
4114.36	9425.5			4114.36	17.7983
4114.65	9797.68			4114.65	18.5011
4114.93	10484.7			4114.93	19.7985
4115.21	11079			4115.21	20.9207
4115.5	11050.3			4115.5	20.8664
4115.78	10317.3			4115.78	19.4823
4116.06	9090.39			4116.06	17.1655
4116.35	8117.78			4116.35	15.3289
4116.63	8188.86			4116.63	15.4631
4116.91	9098.31			4116.91	17.1805
4117.2	10064.5			4117.2	19.005
4117.48	10434.2			4117.48	19.7031
4117.77	10283.3			4117.77	19.4181
4118.05	9761.77			4118.05	18.4333
4118.33	9243.14			4118.33	17.454
4118.62	9112.46			4118.62	17.2072
4118.9	9250.58			4118.9	17.468
4119.18	9135.88			4119.18	17.2514
4119.47	9001.82			4119.47	16.9983
4119.75	9230.96			4119.75	17.431
4120.04	9863.78			4120.04	18.6259
4120.32	10165.8			4120.32	19.1961
4120.6	9608.37			4120.6	18.1436
4120.89	8093.27			4120.89	15.2826
4121.17	6362.91			4121.17	12.0152
4121.46	5296.51			4121.46	10.0015
4121.74	5066.96			4121.74	9.56802
4122.02	5978.03			4122.02	11.2884
4122.31	7476.76			4122.31	14.1185
4122.59	9104.69			4122.59	17.1925
4122.88	10167.7			4122.88	19.1997
4123.16	10541.3			4123.16	19.9054
4123.45	10054.4			4123.45	18.9859
4123.73	9809.53			4123.73	18.5235
4124.01	9697			4124.01	18.311
4124.3	9794.22			4124.3	18.4946
4124.58	10098			4124.58	19.0682
4124.87	11107			4124.87	20.9736
4125.15	12447.1			4125.15	23.5041
4125.44	12472			4125.44	23.5511
4125.72	10673.8			4125.72	20.1555
4126	8078.25			4126	15.2543
4126.29	6044.44			4126.29	11.4138
4126.57	5379.54			4126.57	10.1583
4126.86	5596.78			4126.86	10.5685
4127.14	6597.48			4127.14	12.4581
4127.43	7702.75			4127.43	14.5452
4127.71	8290.92			4127.71	15.6559
4128	8449.1			4128	15.9546
4128.28	8672.08			4128.28	16.3756
4128.57	8716.31			4128.57	16.4591
4128.85	9355.33			4128.85	17.6658
4129.14	9632.34			4129.14	18.1889
4129.42	9497.9			4129.42	17.935
4129.71	9133.21			4129.71	17.2464
4129.99	9480.39			4129.99	17.902
4130.28	11395.2			4130.28	21.5177
4130.56	14829.1			4130.56	28.0019
4130.85	18539.6			4130.85	35.0085
4131.13	20578.8			4131.13	38.8593
4131.42	19545.9			4131.42	36.9089
4131.7	16211.6			4131.7	30.6126
4131.99	12627			4131.99	23.8437
4132.27	10216.8			4132.27	19.2925
4132.56	9598.69			4132.56	18.1253
4132.84	10712.2			4132.84	20.2281
4133.13	12508.2			4133.13	23.6194
4133.41	13611.6			4133.41	25.7029
4133.7	13275.5			4133.7	25.0684
4133.98	12687.8			4133.98	23.9586
4134.27	12692.9			4134.27	23.9682
4134.55	13061.9			4134.55	24.665
4134.84	13011.4			4134.84	24.5695
4135.13	12991.7			4135.13	24.5325
4135.41	12614.2			4135.41	23.8196
4135.7	12483.6			4135.7	23.5729
4135.98	12197.1			4135.98	23.032
4136.27	11713.2			4136.27	22.1181
4136.55	11579.7			4136.55	21.8661
4136.84	11159.1			4136.84	21.0719
4137.12	10640.4			4137.12	20.0924
4137.41	10639.8			4137.41	20.0913
4137.7	10967.6			4137.7	20.7104
4137.98	11243			4137.98	21.2304
4138.27	11379.5			4138.27	21.4881
4138.55	10935.6			4138.55	20.6499
4138.84	10762.2			4138.84	20.3225
4139.13	11210.6			4139.13	21.1692
4139.41	11494.4			4139.41	21.705
4139.7	11353.4			4139.7	21.4387
4139.98	10190.6			4139.98	19.243
4140.27	8772.94			4140.27	16.5661
4140.56	7552.76			4140.56	14.262
4140.84	6886.38			4140.84	13.0037
4141.13	6691.85			4141.13	12.6363
4141.41	6854.88			4141.41	12.9442
4141.7	7220.09			4141.7	13.6338
4141.99	7291.71			4141.99	13.769
4142.27	7127.03			4142.27	13.4581
4142.56	6942.52			4142.56	13.1097
4142.84	6691.67			4142.84	12.636
4143.13	6468.86			4143.13	12.2153
4143.42	6792.98			4143.42	12.8273
4143.7	7748.21			4143.7	14.6311
4143.99	8969.07			4143.99	16.9364
4144.28	9996.68			4144.28	18.8769
4144.56	10396.5			4144.56	19.6319
4144.85	10467.3			4144.85	19.7655
4145.14	10800.6			4145.14	20.395
4145.42	11178			4145.42	21.1076
4145.71	11228.6			4145.71	21.2031
4146	10748.6			4146	20.2967
4146.28	9971.57			4146.28	18.8295
4146.57	9163.68			4146.57	17.3039
4146.86	8458.92			4146.86	15.9731
4147.14	7922.98			4147.14	14.9611
4147.43	7556.61			4147.43	14.2693
4147.72	7646.46			4147.72	14.4389
4148	7950.49			4148	15.013
4148.29	8569.12			4148.29	16.1812
4148.58	10053.4			4148.58	18.984
4148.86	11652.5			4148.86	22.0035
4149.15	12400.9			4149.15	23.4169
4149.44	12226.8			4149.44	23.0881
4149.72	11765.9			4149.72	22.2177
4150.01	11524.4			4150.01	21.7617
4150.3	11191.6			4150.3	21.1332
4150.59	10648.3			4150.59	20.1074
4150.87	10130.4			4150.87	19.1293
4151.16	9876.41			4151.16	18.6498
4151.45	9312.84			4151.45	17.5856
4151.73	8471.11			4151.73	15.9961
4152.02	7872.93			4152.02	14.8666
4152.31	7403.6			4152.31	13.9803
4152.6	7479.88			4152.6	14.1244
4152.88	8174.58			4152.88	15.4362
4153.17	9103.78			4153.17	17.1908
4153.46	9964.74			4153.46	18.8166
4153.75	10299.8			4153.75	19.4493
4154.03	10463.6			4154.03	19.7586
4154.32	10131.7			4154.32	19.1319
4154.61	9741.85			4154.61	18.3957
4154.9	9553.68			4154.9	18.0403
4155.18	9444.4			4155.18	17.834
4155.47	9141.1			4155.47	17.2613
4155.76	8839.33			4155.76	16.6914
4156.05	8874.32			4156.05	16.7575
4156.33	9170.2			4156.33	17.3162
4156.62	9489.26			4156.62	17.9187
4156.91	10077.5			4156.91	19.0294
4157.2	10912.7			4157.2	20.6066
4157.48	11407			4157.48	21.54
4157.77	11354.5			4157.77	21.4409
4158.06	10792.1			4158.06	20.3789
4158.35	10255.2			4158.35	19.365
4158.64	9549.14			4158.64	18.0318
4158.92	8917.25			4158.92	16.8386
4159.21	8610.94			4159.21	16.2602
4159.5	8145.34			4159.5	15.381
4159.79	7848.57			4159.79	14.8206
4160.08	7791.01			4160.08	14.7119
4160.36	8193.27			4160.36	15.4715
4160.65	9331.01			4160.65	17.6199
4160.94	9880.59			4160.94	18.6577
4161.23	9885.21			4161.23	18.6664
4161.52	9928.87			4161.52	18.7488
4161.8	9730.82			4161.8	18.3748
4162.09	9151.88			4162.09	17.2816
4162.38	8092.75			4162.38	15.2817
4162.67	6779.58			4162.67	12.802
4162.96	5959.37			4162.96	11.2532
4163.25	6046.93			4163.25	11.4185
4163.54	6910.82			4163.54	13.0498
4163.82	8011.79			4163.82	15.1288
4164.11	8628.37			4164.11	16.2931
4164.4	8437.55			4164.4	15.9328
4164.69	8053.09			4164.69	15.2068
4164.98	7790.84			4164.98	14.7116
4165.27	7878.35			4165.27	14.8768
4165.55	8094.24			4165.55	15.2845
4165.84	8242.14			4165.84	15.5637
4166.13	8542.45			4166.13	16.1308
4166.42	8831.74			4166.42	16.6771
4166.71	8798.36			4166.71	16.6141
4167	8980.45			4167	16.9579
4167.29	9339.04			4167.29	17.6351
4167.58	9528.42			4167.58	17.9927
4167.87	9125.33			4167.87	17.2315
4168.15	8327.11			4168.15	15.7242
4168.44	7548.78			4168.44	14.2545
4168.73	7766.51			4168.73	14.6656
4169.02	8947.78			4169.02	16.8962
4169.31	9968.52			4169.31	18.8237
4169.6	9981.74			4169.6	18.8487
4169.89	8743.9			4169.89	16.5112
4170.18	7520.26			4170.18	14.2006
4170.47	7304.42			4170.47	13.793
4170.76	8007.6			4170.76	15.1209
4171.04	8720.49			4171.04	16.467
4171.33	9024.97			4171.33	17.042
4171.62	9223.53			4171.62	17.4169
4171.91	9357.48			4171.91	17.6699
4172.2	9221.35			4172.2	17.4128
4172.49	8657.94			4172.49	16.3489
4172.78	7677.02			4172.78	14.4966
4173.07	6877.72			4173.07	12.9873
4173.36	6894.04			4173.36	13.0181
4173.65	7387.16			4173.65	13.9493
4173.94	7684.85			4173.94	14.5114
4174.23	7646.25			4174.23	14.4385
4174.52	7517.64			4174.52	14.1957
4174.81	7868.43			4174.81	14.8581
4175.1	8011.36			4175.1	15.128
4175.39	7933.76			4175.39	14.9814
4175.68	7629.78			4175.68	14.4074
4175.97	7849.42			4175.97	14.8222
4176.26	8576.39			4176.26	16.1949
4176.55	9076.18			4176.55	17.1387
4176.84	9013.55			4176.84	17.0204
4177.12	8626.64			4177.12	16.2898
4177.41	8166.09			4177.41	15.4201
4177.7	8063.98			4177.7	15.2273
4177.99	8436.83			4177.99	15.9314
4178.28	9220.13			4178.28	17.4105
4178.57	10617.3			4178.57	20.0489
4178.86	11551.9			4178.86	21.8136
4179.15	11812.7			4179.15	22.3062
4179.44	11087.2			4179.44	20.9361
4179.73	10198.8			4179.73	19.2585
4180.03	9537.27			4180.03	18.0094
4180.32	8943.38			4180.32	16.8879
4180.61	8141.81			4180.61	15.3743
4180.9	7208.51			4180.9	13.6119
4181.19	6370.3			4181.19	12.0291
4181.48	6116.17			4181.48	11.5492
4181.77	6821.8			4181.77	12.8817
4182.06	8301.43			4182.06	15.6757
4182.35	10217			4182.35	19.2928
4182.64	11846.8			4182.64	22.3705
4182.93	12929.7			4182.93	24.4154
4183.22	12963.4			4183.22	24.479
4183.51	12387.2			4183.51	23.3909
4183.8	11880.5			4183.8	22.4341
4184.09	11138.1			4184.09	21.0323
4184.38	10174.5			4184.38	19.2126
4184.67	8941.28			4184.67	16.884
4184.96	8086.07			4184.96	15.269
4185.25	8105.39			4185.25	15.3055
4185.54	8413.33			4185.54	15.887
4185.83	8974.59			4185.83	16.9468
4186.12	9348.12			4186.12	17.6522
4186.42	9358.85			4186.42	17.6725
4186.71	9693.37			4186.71	18.3041
4187	10230.3			4187	19.3181
4187.29	10101.5			4187.29	19.0749
4187.58	9489.1			4187.58	17.9184
4187.87	9208.01			4187.87	17.3876
4188.16	9795.87			4188.16	18.4977
4188.45	10698			4188.45	20.2013
4188.74	11391.5			4188.74	21.5108
4189.03	11099.9			4189.03	20.96
4189.33	10414.7			4189.33	19.6663
4189.62	9948.86			4189.62	18.7866
4189.91	10145.4			4189.91	19.1578
4190.2	10327.6			4190.2	19.5017
4190.49	10061.5			4190.49	18.9993
4190.78	9467.3			4190.78	17.8772
4191.07	9401.3			4191.07	17.7526
4191.36	9876.54			4191.36	18.65
4191.66	10072.2			4191.66	19.0194
4191.95	9569.63			4191.95	18.0705
4192.24	9298.21			4192.24	17.5579
4192.53	9524.21			4192.53	17.9847
4192.82	10314.8			4192.82	19.4776
4193.11	11331.9			4193.11	21.3982
4193.4	11823.6			4193.4	22.3266
4193.7	11696.2			4193.7	22.0862
4193.99	11444.8			4193.99	21.6113
4194.28	11071.3			4194.28	20.9061
4194.57	10582.2			4194.57	19.9826
4194.86	10129.1			4194.86	19.1269
4195.15	9467.85			4195.15	17.8783
4195.45	9577.02			4195.45	18.0844
4195.74	10409.9			4195.74	19.6572
4196.03	11551.9			4196.03	21.8136
4196.32	12071.1			4196.32	22.794
4196.61	11522.3			4196.61	21.7577
4196.91	10281.2			4196.91	19.4142
4197.2	9048.94			4197.2	17.0873
4197.49	8221.1			4197.49	15.524
4197.78	8152.16			4197.78	15.3938
4198.07	8726.94			4198.07	16.4792
4198.36	9865.11			4198.36	18.6284
4198.66	10750.2			4198.66	20.2998
4198.95	10327.7			4198.95	19.5019
4199.24	8402.23			4199.24	15.8661
4199.53	6550.62			4199.53	12.3696
4199.83	5934.49			4199.83	11.2062
4200.12	6729.9			4200.12	12.7082
4200.41	8138.17			4200.41	15.3674
4200.7	9113.41			4200.7	17.209
4200.99	9240.74			4200.99	17.4494
4201.29	9191.55			4201.29	17.3565
4201.58	9083.21			4201.58	17.152
4201.87	9276.24			4201.87	17.5165
4202.16	9249.58			4202.16	17.4661
4202.46	9327.16			4202.46	17.6126
4202.75	9407.02			4202.75	17.7634
4203.04	9714.09			4203.04	18.3433
4203.33	10032.7			4203.33	18.945
4203.63	9728.53			4203.63	18.3705
4203.92	8836.39			4203.92	16.6859
4204.21	8213.61			4204.21	15.5099
4204.51	7567.27			4204.51	14.2894
4204.8	7087.51			4204.8	13.3834
4205.09	6363.88			4205.09	12.017
4205.38	5766.01			4205.38	10.888
4205.68	5713.27			4205.68	10.7884
4205.97	6345.37			4205.97	11.9821
4206.26	7529.19			4206.26	14.2175
4206.55	8318.68			4206.55	15.7083
4206.85	8327.35			4206.85	15.7247
4207.14	7965.74			4207.14	15.0418
4207.43	8365.26			4207.43	15.7963
4207.73	9357.11			4207.73	17.6692
4208.02	10437.9			4208.02	19.71
4208.31	10889.1			4208.31	20.562
4208.61	10775.1			4208.61	20.3468
4208.9	10702.5			4208.9	20.2097
4209.19	10984.6			4209.19	20.7424
4209.49	11539.8			4209.49	21.7908
4209.78	11353			4209.78	21.4381
4210.07	10221.3			4210.07	19.3011
4210.37	8654.81			4210.37	16.343
4210.66	7878.03			4210.66	14.8762
4210.95	8350.96			4210.95	15.7692
4211.25	9992.96			4211.25	18.8698
4211.54	11190.2			4211.54	21.1305
4211.83	11054.6			4211.83	20.8745
4212.13	10102.8			4212.13	19.0773
4212.42	9519.99			4212.42	17.9767
4212.71	9510.25			4212.71	17.9583
4213.01	9661.51			4213.01	18.244
4213.3	9606.63			4213.3	18.1403
4213.59	9350.22			4213.59	17.6562
4213.89	9201.18			4213.89	17.3747
4214.18	9010.37			4214.18	17.0144
4214.47	8588.65			4214.47	16.2181
4214.77	8379.42			4214.77	15.823
4215.06	7699.17			4215.06	14.5385
4215.36	7285.2			4215.36	13.7568
4215.65	7355.95			4215.65	13.8904
4215.94	7575.15			4215.94	14.3043
4216.24	7745.7			4216.24	14.6263
4216.53	8171.24			4216.53	15.4299
4216.83	8617.98			4216.83	16.2735
4217.12	8951.22			4217.12	16.9027
4217.41	8944.82			4217.41	16.8906
4217.71	8810.11			4217.71	16.6363
4218	8804.57			4218	16.6258
4218.3	9543.02			4218.3	18.0202
4218.59	10459.5			4218.59	19.7508
4218.88	11320.4			4218.88	21.3764
4219.18	11109.9			4219.18	20.9789
4219.47	9976.54			4219.47	18.8389
4219.77	8525.55			4219.77	16.0989
4220.06	7421.78			4220.06	14.0147
4220.36	7232.98			4220.36	13.6582
4220.65	7874.92			4220.65	14.8703
4220.94	8567.33			4220.94	16.1778
4221.24	9133.94			4221.24	17.2478
4221.53	9620.3			4221.53	18.1662
4221.83	10123.1			4221.83	19.1156
4222.12	9934.31			4222.12	18.7591
4222.42	9008.61			4222.42	17.0111
4222.71	7724.36			4222.71	14.586
4223.01	6958.24			4223.01	13.1393
4223.3	6514.1			4223.3	12.3007
4223.6	6476.39			4223.6	12.2295
4223.89	6718.5			4223.89	12.6866
4224.19	7033.78			4224.19	13.282
4224.48	7278.75			4224.48	13.7446
4224.78	7265.82			4224.78	13.7202
4225.07	6906.64			4225.07	13.0419
4225.36	6918.48			4225.36	13.0643
4225.66	7734.55			4225.66	14.6053
4225.95	8689.29			4225.95	16.4081
4226.25	9080.93			4226.25	17.1477
4226.54	8945.76			4226.54	16.8924
4226.84	8637.22			4226.84	16.3098
4227.13	8420.38			4227.13	15.9003
4227.43	8112.8			4227.43	15.3195
4227.72	7461.45			4227.72	14.0896
4228.02	6607.22			4228.02	12.4765
4228.32	6191.01			4228.32	11.6906
4228.61	6896.27			4228.61	13.0223
4228.91	8012.67			4228.91	15.1304
4229.2	8276.99			4229.2	15.6296
4229.5	8099.2			4229.5	15.2938
4229.79	8064.03			4229.79	15.2274
4230.09	8296.52			4230.09	15.6664
4230.38	8914.78			4230.38	16.8339
4230.68	9111.43			4230.68	17.2053
4230.97	9006.36			4230.97	17.0068
4231.27	9123.87			4231.27	17.2287
4231.56	9173.56			4231.56	17.3226
4231.86	9592			4231.86	18.1127
4232.16	9965.05			4232.16	18.8171
4232.45	10593.1			4232.45	20.0032
4232.75	11071			4232.75	20.9055
4233.04	11537.1			4233.04	21.7857
4233.34	11236.1			4233.34	21.2172
4233.63	10691.4			4233.63	20.1888
4233.93	10315.2			4233.93	19.4784
4234.23	10270.1			4234.23	19.3932
4234.52	10515.5			4234.52	19.8565
4234.82	10407.3			4234.82	19.6523
4235.11	10123.4			4235.11	19.1162
4235.41	10014.6			4235.41	18.9107
4235.7	9994.01			4235.7	18.8718
4236	9993.38			4236	18.8706
4236.3	10033.7			4236.3	18.9468
4236.59	10033.9			4236.59	18.9472
4236.89	10524.9			4236.89	19.8742
4237.19	10796.9			4237.19	20.388
4237.48	10273.4			4237.48	19.3994
4237.78	9488.46			4237.78	17.9172
4238.07	8653.94			4238.07	16.3414
4238.37	7837.4			4238.37	14.7995
4238.67	7865.14			4238.67	14.8519
4238.96	8036.21			4238.96	15.1749
4239.26	8329.48			4239.26	15.7287
4239.56	8542.54			4239.56	16.131
4239.85	9205.75			4239.85	17.3834
4240.15	10772.8			4240.15	20.3425
4240.44	12592.4			4240.44	23.7784
4240.74	12762.1			4240.74	24.0988
4241.04	11382.2			4241.04	21.4933
4241.33	9870.33			4241.33	18.6383
4241.63	8994.94			4241.63	16.9853
4241.93	8782.35			4241.93	16.5838
4242.22	8501.39			4242.22	16.0533
4242.52	8242			4242.52	15.5635
4242.82	8182.08			4242.82	15.4503
4243.11	8123.02			4243.11	15.3388
4243.41	8072.25			4243.41	15.243
4243.71	7685.2			4243.71	14.5121
4244	7392.81			4244	13.9599
4244.3	7318.96			4244.3	13.8205
4244.6	7124.19			4244.6	13.4527
4244.89	7244.66			4244.89	13.6802
4245.19	7602.19			4245.19	14.3553
4245.49	7739.89			4245.49	14.6153
4245.79	8058.57			4245.79	15.2171
4246.08	8637.12			4246.08	16.3096
4246.38	9115.62			4246.38	17.2132
4246.68	9258.63			4246.68	17.4832
4246.97	9306.93			4246.97	17.5744
4247.27	9373.09			4247.27	17.6993
4247.57	9422.08			4247.57	17.7919
4247.87	9388.96			4247.87	17.7293
4248.16	9014.73			4248.16	17.0227
4248.46	8208.43			4248.46	15.5001
4248.76	7505.83			4248.76	14.1734
4249.06	6967.24			4249.06	13.1563
4249.35	7138.5			4249.35	13.4797
4249.65	8256.6			4249.65	15.5911
4249.95	9770.75			4249.95	18.4502
4250.24	11222.8			4250.24	21.1922
4250.54	11734.8			4250.54	22.1589
4250.84	11298.1			4250.84	21.3343
4251.14	10319.2			4251.14	19.486
4251.44	8978.68			4251.44	16.9546
4251.73	7981.93			4251.73	15.0724
4252.03	7620.39			4252.03	14.3897
4252.33	7316.24			4252.33	13.8154
4252.63	7269.33			4252.63	13.7268
4252.92	7239.18			4252.92	13.6698
4253.22	7652			4253.22	14.4494
4253.52	8433.78			4253.52	15.9256
4253.82	9982.67			4253.82	18.8504
4254.11	11162.3			4254.11	21.078
4254.41	11468			4254.41	21.6552
4254.71	11109.7			4254.71	20.9785
4255.01	10966.4			4255.01	20.708
4255.31	10856.8			4255.31	20.501
4255.6	9776.18			4255.6	18.4605
4255.9	8047.26			4255.9	15.1958
4256.2	6389.65			4256.2	12.0657
4256.5	5975.59			4256.5	11.2838
4256.8	6850.7			4256.8	12.9363
4257.1	8566.8			4257.1	16.1768
4257.39	10059.9			4257.39	18.9963
4257.69	10967.2			4257.69	20.7096
4257.99	10667.7			4257.99	20.144
4258.29	9468.09			4258.29	17.8787
4258.59	8465.49			4258.59	15.9855
4258.89	8222.63			4258.89	15.5269
4259.18	8722.97			4259.18	16.4717
4259.48	9549.08			4259.48	18.0317
4259.78	10281.5			4259.78	19.4148
4260.08	10692.1			4260.08	20.19
4260.38	11200.4			4260.38	21.15
4260.68	11025			4260.68	20.8186
4260.98	10638.3			4260.98	20.0884
4261.27	9858.62			4261.27	18.6162
4261.57	8730.17			4261.57	16.4853
4261.87	7735.16			4261.87	14.6064
4262.17	7276.25			4262.17	13.7399
4262.47	7476.63			4262.47	14.1182
4262.77	8104.23			4262.77	15.3033
4263.07	9069.88			4263.07	17.1268
4263.37	10038.8			4263.37	18.9564
4263.66	10712.4			4263.66	20.2285
4263.96	10917.4			4263.96	20.6155
4264.26	10545.4			4264.26	19.913
4264.56	9585.46			4264.56	18.1004
4264.86	9014.8			4264.86	17.0228
4265.16	9230.09			4265.16	17.4293
4265.46	9680.02			4265.46	18.2789
4265.76	10502.1			4265.76	19.8313
4266.06	10918.9			4266.06	20.6184
4266.36	11334.2			4266.36	21.4025
4266.65	11532.9			4266.65	21.7778
4266.95	10981.8			4266.95	20.737
4267.25	9613.24			4267.25	18.1528
4267.55	8251.76			4267.55	15.5819
4267.85	7355.95			4267.85	13.8903
4268.15	7052.61			4268.15	13.3175
4268.45	7082.19			4268.45	13.3734
4268.75	7475			4268.75	14.1152
4269.05	7975.59			4269.05	15.0604
4269.35	8188.92			4269.35	15.4633
4269.65	7880.73			4269.65	14.8813
4269.95	7068.18			4269.95	13.347
4270.25	6349.8			4270.25	11.9904
4270.55	6105.72			4270.55	11.5295
4270.85	6632.2			4270.85	12.5237
4271.15	7002.14			4271.15	13.2222
4271.45	7506.81			4271.45	14.1752
4271.75	7636.2			4271.75	14.4195
4272.05	7330.51			4272.05	13.8423
4272.35	6650.13			4272.35	12.5575
4272.65	5965.56			4272.65	11.2649
4272.95	5649.21			4272.95	10.6675
4273.25	6653.57			4273.25	12.564
4273.55	8423.79			4273.55	15.9068
4273.85	9979.64			4273.85	18.8447
4274.15	9943.37			4274.15	18.7762
4274.45	8516.2			4274.45	16.0813
4274.75	6937.08			4274.75	13.0994
4275.05	6196.3			4275.05	11.7006
4275.35	6044.67			4275.35	11.4142
4275.65	6083.15			4275.65	11.4869
4275.95	6340.15			4275.95	11.9722
4276.25	6472.61			4276.25	12.2223
4276.55	6896.57			4276.55	13.0229
4276.85	7341.14			4276.85	13.8624
4277.15	7862.08			4277.15	14.8461
4277.45	8223.25			4277.45	15.5281
4277.75	8295.87			4277.75	15.6652
4278.05	8549.07			4278.05	16.1433
4278.35	8876.67			4278.35	16.762
4278.65	8657.41			4278.65	16.3479
4278.95	7800.69			4278.95	14.7302
4279.25	7133.26			4279.25	13.4698
4279.55	6980.75			4279.55	13.1819
4279.85	6985.11			4279.85	13.1901
4280.15	6854.77			4280.15	12.944
4280.45	6607.85			4280.45	12.4777
4280.75	6765.18			4280.75	12.7748
4281.05	7323			4281.05	13.8281
4281.35	8107.31			4281.35	15.3092
4281.66	8686.89			4281.66	16.4036
4281.96	8992.29			4281.96	16.9803
4282.26	8780.71			4282.26	16.5807
4282.56	8493.01			4282.56	16.0375
4282.86	8237.23			4282.86	15.5545
4283.16	8230.48			4283.16	15.5417
4283.46	8778.6			4283.46	16.5768
4283.76	9881.72			4283.76	18.6598
4284.06	11327.1			4284.06	21.3892
4284.36	12690			4284.36	23.9628
4284.66	12636			4284.66	23.8608
4284.97	11496.5			4284.97	21.7091
4285.27	10074.7			4285.27	19.0242
4285.57	9093.75			4285.57	17.1719
4285.87	8500.19			4285.87	16.051
4286.17	8131.92			4286.17	15.3556
4286.47	8055.9			4286.47	15.2121
4286.77	7961.22			4286.77	15.0333
4287.07	7939.53			4287.07	14.9923
4287.38	7822.32			4287.38	14.771
4287.68	7745.36			4287.68	14.6257
4287.98	7950.05			4287.98	15.0122
4288.28	7954.38			4288.28	15.0204
4288.58	7669.86			4288.58	14.4831
4288.88	7628.64			4288.88	14.4053
4289.19	7708.55			4289.19	14.5562
4289.49	7897.55			4289.49	14.9131
4289.79	7948.98			4289.79	15.0102
4290.09	7972.16			4290.09	15.0539
4290.39	7568.98			4290.39	14.2926
4290.69	7056.39			4290.69	13.3247
4291	6890.89			4291	13.0122
4291.3	7496.09			4291.3	14.155
4291.6	8070.6			4291.6	15.2398
4291.9	8709.94			4291.9	16.4471
4292.2	9060.8			4292.2	17.1096
4292.5	9060.67			4292.5	17.1094
4292.81	8444.08			4292.81	15.9451
4293.11	7103.82			4293.11	13.4142
4293.41	6156.04			4293.41	11.6245
4293.71	5829.39			4293.71	11.0077
4294.01	6164.82			4294.01	11.6411
4294.32	6783.15			4294.32	12.8087
4294.62	7684.58			4294.62	14.5109
4294.92	8653.9			4294.92	16.3413
4295.22	8948.26			4295.22	16.8971
4295.53	8630.7			4295.53	16.2975
4295.83	8094.45			4295.83	15.2849
4296.13	7755.83			4296.13	14.6455
4296.43	7668.53			4296.43	14.4806
4296.74	8124.06			4296.74	15.3408
4297.04	8659.38			4297.04	16.3516
4297.34	9059.41			4297.34	17.107
4297.64	9216.88			4297.64	17.4044
4297.94	8998.07			4297.94	16.9912
4298.25	8621.15			4298.25	16.2794
4298.55	7938.47			4298.55	14.9903
4298.85	7783.89			4298.85	14.6984
4299.16	7979.69			4299.16	15.0682
4299.46	8532.88			4299.46	16.1128
4299.76	9198.47			4299.76	17.3696
4300.06	9383.43			4300.06	17.7189
4300.37	9426.26			4300.37	17.7997
4300.67	9482.75			4300.67	17.9064
4300.97	10053.8			4300.97	18.9847
4301.27	10512.5			4301.27	19.8508
4301.58	10132.6			4301.58	19.1335
4301.88	8860.77			4301.88	16.7319
4302.18	7607.96			4302.18	14.3662
4302.49	7034.22			4302.49	13.2828
4302.79	7311.8			4302.79	13.807
4303.09	7759.76			4303.09	14.6529
4303.4	8032.89			4303.4	15.1686
4303.7	7753.03			4303.7	14.6402
4304	7378.94			4304	13.9338
4304.3	7278.77			4304.3	13.7446
4304.61	7264.06			4304.61	13.7168
4304.91	7195.22			4304.91	13.5868
4305.21	7212.08			4305.21	13.6187
4305.52	7151.64			4305.52	13.5045
4305.82	7378.19			4305.82	13.9323
4306.12	7969.65			4306.12	15.0492
4306.43	8160.11			4306.43	15.4089
4306.73	7526.56			4306.73	14.2125
4307.03	6365.89			4307.03	12.0208
4307.34	5890.5			4307.34	11.1231
4307.64	6123.33			4307.64	11.5628
4307.95	7465.52			4307.95	14.0972
4308.25	9048.92			4308.25	17.0872
4308.55	10693.8			4308.55	20.1933
4308.86	11589.5			4308.86	21.8846
4309.16	11062.4			4309.16	20.8892
4309.46	9895.72			4309.46	18.6862
4309.77	8663.45			4309.77	16.3593
4310.07	8012.1			4310.07	15.1294
4310.38	7856.9			4310.38	14.8363
4310.68	7878.08			4310.68	14.8763
4310.98	8195.19			4310.98	15.4751
4311.29	8109.31			4311.29	15.3129
4311.59	7991.1			4311.59	15.0897
4311.89	8102.51			4311.89	15.3001
4312.2	8635.35			4312.2	16.3063
4312.5	9357.66			4312.5	17.6702
4312.81	9915.6			4312.81	18.7238
4313.11	10355.9			4313.11	19.5552
4313.42	10416.9			4313.42	19.6704
4313.72	10401.4			4313.72	19.6411
4314.02	9659.26			4314.02	18.2397
4314.33	8622.7			4314.33	16.2824
4314.63	7958.67			4314.63	15.0285
4314.94	7444.08			4314.94	14.0568
4315.24	7135.21			4315.24	13.4735
4315.54	6731.16			4315.54	12.7106
4315.85	6576.4			4315.85	12.4183
4316.15	7031.31			4316.15	13.2773
4316.46	7267.41			4316.46	13.7232
4316.76	7403.15			4316.76	13.9795
4317.07	7299.62			4317.07	13.784
4317.37	7200.03			4317.37	13.5959
4317.68	7702.19			4317.68	14.5442
4317.98	9283.67			4317.98	17.5305
4318.29	11436.8			4318.29	21.5963
4318.59	12605.8			4318.59	23.8038
4318.9	11739.9			4318.9	22.1686
4319.2	9288.07			4319.2	17.5388
4319.5	6584.78			4319.5	12.4341
4319.81	5543.69			4319.81	10.4682
4320.11	6654.29			4320.11	12.5654
4320.42	8705.44			4320.42	16.4386
4320.72	10366.8			4320.72	19.5759
4321.03	10709.1			4321.03	20.2221
4321.33	9912.3			4321.33	18.7175
4321.64	9594.76			4321.64	18.1179
4321.94	9690.97			4321.94	18.2996
4322.25	9748.81			4322.25	18.4088
4322.55	9018.18			4322.55	17.0292
4322.86	8133.1			4322.86	15.3579
4323.16	7407.7			4323.16	13.9881
4323.47	7092.07			4323.47	13.3921
4323.77	6918.04			4323.77	13.0634
4324.08	7158.72			4324.08	13.5179
4324.39	7477.82			4324.39	14.1205
4324.69	7624.52			4324.69	14.3975
4325	7184.89			4325	13.5673
4325.3	6711.99			4325.3	12.6743
4325.61	6378.14			4325.61	12.0439
4325.91	6266.33			4325.91	11.8328
4326.22	6595.42			4326.22	12.4542
4326.52	7391.25			4326.52	13.957
4326.83	7760.38			4326.83	14.654
4327.13	7645.29			4327.13	14.4367
4327.44	7528.52			4327.44	14.2162
4327.75	7441.03			4327.75	14.051
4328.05	7321.23			4328.05	13.8248
4328.36	7232.08			4328.36	13.6564
4328.66	6546.63			4328.66	12.3621
4328.97	5899.68			4328.97	11.1404
4329.27	5337.27			4329.27	10.0784
4329.58	5619.67			4329.58	10.6117
4329.89	5834.91			4329.89	11.0182
4330.19	5994.53			4330.19	11.3196
4330.5	5952.79			4330.5	11.2407
4330.8	6107.33			4330.8	11.5326
4331.11	6204.33			4331.11	11.7157
4331.42	5659.78			4331.42	10.6874
4331.72	4622.29			4331.72	8.72834
4332.03	3982.86			4332.03	7.52089
4332.33	4379.91			4332.33	8.27065
4332.64	5690.11			4332.64	10.7447
4332.95	7526.21			4332.95	14.2118
4333.25	9614.76			4333.25	18.1557
4333.56	10928.1			4333.56	20.6357
4333.87	11023.6			4333.87	20.8161
4334.17	9552.38			4334.17	18.0379
4334.48	7907.3			4334.48	14.9315
4334.79	6768.14			4334.79	12.7804
4335.09	6421.11			4335.09	12.1251
4335.4	6434.84			4335.4	12.151
4335.7	6409.71			4335.7	12.1035
4336.01	6718.9			4336.01	12.6874
4336.32	7449.87			4336.32	14.0677
4336.62	8942.38			4336.62	16.886
4336.93	10351.8			4336.93	19.5474
4337.24	11467.7			4337.24	21.6546
4337.54	11991.5			4337.54	22.6438
4337.85	12072.9			4337.85	22.7974
4338.16	11344.1			4338.16	21.4213
4338.46	10397.4			4338.46	19.6335
4338.77	9150.25			4338.77	17.2785
4339.08	8261.11			4339.08	15.5996
4339.38	8414.44			4339.38	15.8891
4339.69	9027.19			4339.69	17.0462
4340	10130.3			4340	19.1292
4340.31	11163.2			4340.31	21.0797
4340.61	11945.1			4340.61	22.5562
4340.92	11844.5			4340.92	22.3662
4341.23	10997.7			4341.23	20.7671
4341.53	9924.33			4341.53	18.7403
4341.84	8790.85			4341.84	16.5999
4342.15	7982.49			4342.15	15.0735
4342.46	7862.78			4342.46	14.8474
4342.76	8332.1			4342.76	15.7336
4343.07	9379.32			4343.07	17.7111
4343.38	10099.3			4343.38	19.0707
4343.68	10296.4			4343.68	19.4428
4343.99	10343.6			4343.99	19.532
4344.3	10234.4			4344.3	19.3257
4344.61	9945.92			4344.61	18.781
4344.91	9533.43			4344.91	18.0021
4345.22	9440.07			4345.22	17.8258
4345.53	9304.39			4345.53	17.5696
4345.84	8377.66			4345.84	15.8197
4346.14	7477.83			4346.14	14.1205
4346.45	6823.12			4346.45	12.8842
4346.76	6943.69			4346.76	13.1119
4347.07	7701.01			4347.07	14.5419
4347.38	8526.88			4347.38	16.1014
4347.68	9134.44			4347.68	17.2487
4347.99	9798.85			4347.99	18.5033
4348.3	10123.8			4348.3	19.117
4348.61	9801.27			4348.61	18.5079
4348.91	9033.15			4348.91	17.0574
4349.22	8191.88			4349.22	15.4688
4349.53	7583.52			4349.53	14.3201
4349.84	6954.52			4349.84	13.1323
4350.15	7010.28			4350.15	13.2376
4350.45	7640.62			4350.45	14.4279
4350.76	9263.86			4350.76	17.4931
4351.07	10686.6			4351.07	20.1796
4351.38	11362.2			4351.38	21.4555
4351.69	10463.7			4351.69	19.7588
4352	8762.75			4352	16.5468
4352.3	7336.78			4352.3	13.8541
4352.61	6677.96			4352.61	12.6101
4352.92	6341.25			4352.92	11.9743
4353.23	6347.93			4353.23	11.9869
4353.54	6674.82			4353.54	12.6042
4353.85	6892.55			4353.85	13.0153
4354.15	6852.52			4354.15	12.9397
4354.46	6372.29			4354.46	12.0329
4354.77	5972.85			4354.77	11.2786
4355.08	6080.62			4355.08	11.4821
4355.39	6596.62			4355.39	12.4565
4355.7	7501.72			4355.7	14.1656
4356.01	8319.63			4356.01	15.7101
4356.31	8259.04			4356.31	15.5957
4356.62	6740.24			4356.62	12.7277
4356.93	4934.42			4356.93	9.31773
4357.24	3647.15			4357.24	6.88696
4357.55	3582.81			4357.55	6.76548
4357.86	4592.61			4357.86	8.6723
4358.17	6131.15			4358.17	11.5775
4358.48	7189.41			4358.48	13.5759
4358.78	6951.56			4358.78	13.1267
4359.09	5796.17			4359.09	10.945
4359.4	4836.36			4359.4	9.13258
4359.71	5088.22			4359.71	9.60817
4360.02	6416.49			4360.02	12.1164
4360.33	8148.3			4360.33	15.3866
4360.64	9691.42			4360.64	18.3005
4360.95	10311.3			4360.95	19.4709
4361.26	9883.8			4361.26	18.6637
4361.57	8890.07			4361.57	16.7872
4361.88	7962.23			4361.88	15.0352
4362.19	7550.31			4362.19	14.2574
4362.49	7790.27			4362.49	14.7105
4362.8	8610.17			4362.8	16.2587
4363.11	9269.67			4363.11	17.5041
4363.42	9171.75			4363.42	17.3191
4363.73	8221.99			4363.73	15.5257
4364.04	6988.09			4364.04	13.1957
4364.35	6809.5			4364.35	12.8585
4364.66	7852.34			4364.66	14.8277
4364.97	9350.68			4364.97	17.657
4365.28	10294.6			4365.28	19.4394
4365.59	10079.7			4365.59	19.0336
4365.9	8827.06			4365.9	16.6683
4366.21	7600.68			4366.21	14.3525
4366.52	7121.02			4366.52	13.4467
4366.83	7450.7			4366.83	14.0693
4367.14	8206.11			4367.14	15.4957
4367.45	9044.23			4367.45	17.0784
4367.76	9600.85			4367.76	18.1294
4368.07	10230.1			4368.07	19.3176
4368.38	10741			4368.38	20.2824
4368.69	10573.7			4368.69	19.9665
4369	9672.18			4369	18.2641
4369.31	8199.36			4369.31	15.483
4369.62	7210.44			4369.62	13.6156
4369.93	6639.43			4369.93	12.5373
4370.24	6479.58			4370.24	12.2355
4370.55	6728.43			4370.55	12.7054
4370.86	7502.75			4370.86	14.1676
4371.17	8270.72			4371.17	15.6177
4371.48	8555.59			4371.48	16.1557
4371.79	7805.61			4371.79	14.7394
4372.1	6953.75			4372.1	13.1309
4372.41	6319.24			4372.41	11.9327
4372.72	6549.45			4372.72	12.3674
4373.03	6613.13			4373.03	12.4877
4373.34	6463.66			4373.34	12.2054
4373.65	5820.5			4373.65	10.9909
4373.96	5246.84			4373.96	9.90768
4374.27	4776.28			4374.27	9.01913
4374.59	4961.33			4374.59	9.36856
4374.9	5431.26			4374.9	10.2559
4375.21	5930.31			4375.21	11.1983
4375.52	6242.38			4375.52	11.7876
4375.83	6980.84			4375.83	13.182
4376.14	8326.33			4376.14	15.7227
4376.45	9699.56			4376.45	18.3158
4376.76	10261.9			4376.76	19.3776
4377.07	10249.1			4377.07	19.3535
4377.38	9984.61			4377.38	18.8541
4377.69	9407.64			4377.69	17.7646
4378	9156.97			4378	17.2912
4378.32	8866.51			4378.32	16.7428
4378.63	8973.77			4378.63	16.9453
4378.94	8741.59			4378.94	16.5069
4379.25	8186.13			4379.25	15.458
4379.56	7582.73			4379.56	14.3186
4379.87	7606.82			4379.87	14.3641
4380.18	8293.38			4380.18	15.6605
4380.49	9200.86			4380.49	17.3741
4380.8	9236.95			4380.8	17.4423
4381.12	8353.21			4381.12	15.7735
4381.43	7452.13			4381.43	14.072
4381.74	7033.29			4381.74	13.2811
4382.05	7653.9			4382.05	14.453
4382.36	8357.25			4382.36	15.7811
4382.67	8706.64			4382.67	16.4409
4382.98	8895.64			4382.98	16.7978
4383.3	8915.11			4383.3	16.8345
4383.61	8468.27			4383.61	15.9908
4383.92	7772.66			4383.92	14.6772
4384.23	7215.63			4384.23	13.6254
4384.54	7333.11			4384.54	13.8472
4384.85	8038.18			4384.85	15.1786
4385.17	8893.77			4385.17	16.7942
4385.48	8871.74			4385.48	16.7526
4385.79	7967.07			4385.79	15.0443
4386.1	6751.07			4386.1	12.7481
4386.41	6456.21			4386.41	12.1914
4386.73	7091.61			4386.73	13.3912
4387.04	7702.39			4387.04	14.5445
4387.35	7263.9			4387.35	13.7165
4387.66	6356			4387.66	12.0021
4387.97	6004.87			4387.97	11.3391
4388.29	6558.17			4388.29	12.3839
4388.6	7185.34			4388.6	13.5682
4388.91	7196.68			4388.91	13.5896
4389.22	7088.39			4389.22	13.3851
4389.53	7256.44			4389.53	13.7024
4389.85	7692.68			4389.85	14.5262
4390.16	7814.34			4390.16	14.7559
4390.47	7780.8			4390.47	14.6926
4390.78	7311.92			4390.78	13.8072
4391.1	6980.61			4391.1	13.1816
4391.41	6733.31			4391.41	12.7146
4391.72	7192.18			4391.72	13.5811
4392.03	7596.69			4392.03	14.3449
4392.35	7970.99			4392.35	15.0517
4392.66	7981.29			4392.66	15.0712
4392.97	7779.13			4392.97	14.6895
4393.28	7388.7			4393.28	13.9522
4393.6	6996.18			4393.6	13.211
4393.91	6790.87			4393.91	12.8233
4394.22	7093.92			4394.22	13.3955
4394.53	7574.2			4394.53	14.3025
4394.85	8185.89			4394.85	15.4575
4395.16	8836.27			4395.16	16.6857
4395.47	9428.95			4395.47	17.8048
4395.79	9912.11			4395.79	18.7172
4396.1	9848.54			4396.1	18.5971
4396.41	9311.99			4396.41	17.584
4396.72	8561.35			4396.72	16.1665
4397.04	7525.6			4397.04	14.2107
4397.35	6941.76			4397.35	13.1082
4397.66	6891.35			4397.66	13.013
4397.98	7090.61			4397.98	13.3893
4398.29	7103.54			4398.29	13.4137
4398.6	7075.03			4398.6	13.3599
4398.92	7296.06			4398.92	13.7773
4399.23	7573.09			4399.23	14.3004
4399.54	7510.57			4399.54	14.1823
4399.86	7223.13			4399.86	13.6395
4400.17	6819.73			4400.17	12.8778
4400.48	6719.18			4400.48	12.6879
4400.8	6920.81			4400.8	13.0687
4401.11	7044.94			4401.11	13.3031
4401.42	7416.32			4401.42	14.0043
4401.74	8149.35			4401.74	15.3885
4402.05	8571.04			4402.05	16.1848
4402.36	8586.29			4402.36	16.2136
4402.68	7568.03			4402.68	14.2908
4402.99	6868.27			4402.99	12.9695
4403.31	6608.42			4403.31	12.4788
4403.62	6575.16			4403.62	12.416
4403.93	6436.59			4403.93	12.1543
4404.25	6425.32			4404.25	12.133
4404.56	6609.03			4404.56	12.4799
4404.87	6548.35			4404.87	12.3653
4405.19	6274.63			4405.19	11.8485
4405.5	6024.34			4405.5	11.3759
4405.82	6023.38			4405.82	11.374
4406.13	6117			4406.13	11.5508
4406.44	6150.6			4406.44	11.6143
4406.76	6459.65			4406.76	12.1979
4407.07	6966.76			4407.07	13.1554
4407.39	7518.47			4407.39	14.1972
4407.7	8213.38			4407.7	15.5094
4408.01	8644.06			4408.01	16.3227
4408.33	8609.74			4408.33	16.2579
4408.64	7662.47			4408.64	14.4692
4408.96	6209.18			4408.96	11.7249
4409.27	5398.85			4409.27	10.1947
4409.59	5688.39			4409.59	10.7415
4409.9	6258.11			4409.9	11.8173
4410.22	6645.84			4410.22	12.5494
4410.53	7118.12			4410.53	13.4413
4410.84	7337.8			4410.84	13.8561
4411.16	7477.43			4411.16	14.1197
4411.47	7547.5			4411.47	14.252
4411.79	7901.08			4411.79	14.9197
4412.1	8208.49			4412.1	15.5002
4412.42	8297.34			4412.42	15.668
4412.73	8010.36			4412.73	15.1261
4413.05	7052.12			4413.05	13.3166
4413.36	6189.4			4413.36	11.6875
4413.68	5983.16			4413.68	11.2981
4413.99	6865.59			4413.99	12.9644
4414.31	8033.64			4414.31	15.17
4414.62	8401.34			4414.62	15.8644
4414.94	8147.99			4414.94	15.386
4415.25	7513.52			4415.25	14.1879
4415.57	7300.66			4415.57	13.7859
4415.88	7566.94			4415.88	14.2888
4416.2	8026.11			4416.2	15.1558
4416.51	8292.14			4416.51	15.6582
4416.83	7949.93			4416.83	15.012
4417.14	7703.77			4417.14	14.5471
4417.46	7869.31			4417.46	14.8597
4417.77	8082.18			4417.77	15.2617
4418.09	7591.61			4418.09	14.3353
4418.4	6535.26			4418.4	12.3406
4418.72	6056			4418.72	11.4356
4419.03	6782.77			4419.03	12.808
4419.35	8056.39			4419.35	15.213
4419.66	9253.36			4419.66	17.4733
4419.98	9240.65			4419.98	17.4493
4420.29	8811.64			4420.29	16.6392
4420.61	8196.37			4420.61	15.4773
4420.93	7655.73			4420.93	14.4564
4421.24	7688.9			4421.24	14.5191
4421.56	7559.93			4421.56	14.2755
4421.87	7445.14			4421.87	14.0588
4422.19	7627.03			4422.19	14.4022
4422.5	7935.12			4422.5	14.984
4422.82	8638.02			4422.82	16.3113
4423.14	9006.88			4423.14	17.0078
4423.45	8537.63			4423.45	16.1217
4423.77	7893.39			4423.77	14.9052
4424.08	7193.45			4424.08	13.5835
4424.4	6973.2			4424.4	13.1676
4424.72	7025.51			4424.72	13.2664
4425.03	6840.88			4425.03	12.9177
4425.35	6492.05			4425.35	12.259
4425.66	6275.96			4425.66	11.851
4425.98	6424.28			4425.98	12.1311
4426.3	6861.9			4426.3	12.9574
4426.61	7511.03			4426.61	14.1832
4426.93	7743.55			4426.93	14.6223
4427.24	7760.67			4427.24	14.6546
4427.56	7464.4			4427.56	14.0951
4427.88	7186.95			4427.88	13.5712
4428.19	6380.73			4428.19	12.0488
4428.51	5632.76			4428.51	10.6364
4428.83	5217.73			4428.83	9.85271
4429.14	5808.87			4429.14	10.969
4429.46	6945.78			4429.46	13.1158
4429.78	7886.28			4429.78	14.8918
4430.09	8302.91			4430.09	15.6785
4430.41	8185.29			4430.41	15.4564
4430.73	8180.41			4430.73	15.4472
4431.04	8167.87			4431.04	15.4235
4431.36	8202.81			4431.36	15.4895
4431.68	8234.13			4431.68	15.5486
4431.99	8321.98			4431.99	15.7145
4432.31	8391.41			4432.31	15.8456
4432.63	8511.31			4432.63	16.072
4432.94	8607.93			4432.94	16.2545
4433.26	8604.66			4433.26	16.2483
4433.58	8348.87			4433.58	15.7653
4433.89	8251.49			4433.89	15.5814
4434.21	8718.94			4434.21	16.4641
4434.53	9291.8			4434.53	17.5458
4434.84	9540.39			4434.84	18.0153
4435.16	9111.48			4435.16	17.2053
4435.48	8000.75			4435.48	15.1079
4435.8	6742.98			4435.8	12.7329
4436.11	6058.78			4436.11	11.4409
4436.43	5815.22			4436.43	10.981
4436.75	6029.89			4436.75	11.3863
4437.07	5977.32			4437.07	11.2871
4437.38	5697.15			4437.38	10.758
4437.7	5359.35			4437.7	10.1201
4438.02	5619.69			4438.02	10.6117
4438.34	6548.06			4438.34	12.3648
4438.65	7203.6			4438.65	13.6027
4438.97	7176.22			4438.97	13.551
4439.29	6480.21			4439.29	12.2367
4439.61	5535.89			4439.61	10.4535
4439.92	4983.09			4439.92	9.40964
4440.24	5041.14			4440.24	9.51926
4440.56	5636.67			4440.56	10.6438
4440.88	6050.56			4440.88	11.4254
4441.19	6298.35			4441.19	11.8933
4441.51	6682.36			4441.51	12.6184
4441.83	7285			4441.83	13.7564
4442.15	7664.17			4442.15	14.4724
4442.46	7478.71			4442.46	14.1221
4442.78	7340.03			4442.78	13.8603
4443.1	7849.59			4443.1	14.8225
4443.42	9118.02			4443.42	17.2177
4443.74	10133.8			4443.74	19.1358
4444.05	10141.9			4444.05	19.151
4444.37	9371.51			4444.37	17.6964
4444.69	8164.42			4444.69	15.417
4445.01	7747.56			4445.01	14.6298
4445.33	7784.08			4445.33	14.6988
4445.65	7969.83			4445.65	15.0495
4445.96	7645.32			4445.96	14.4368
4446.28	6368.8			4446.28	12.0263
4446.6	5202.63			4446.6	9.82421
4446.92	5294.29			4446.92	9.99728
4447.24	7004.33			4447.24	13.2264
4447.56	9964.31			4447.56	18.8158
4447.87	13362.6			4447.87	25.2328
4448.19	16320.3			4448.19	30.8179
4448.51	18818.4			4448.51	35.535
4448.83	19932.3			4448.83	37.6384
4449.15	19126			4449.15	36.116
4449.47	17155.8			4449.47	32.3955
4449.79	14375.8			4449.79	27.146
4450.1	12126			4450.1	22.8976
4450.42	10682.3			4450.42	20.1715
4450.74	9222.22			4450.74	17.4145
4451.06	7733.28			4451.06	14.6029
4451.38	6667.99			4451.38	12.5913
4451.7	6303.27			4451.7	11.9026
4452.02	7557.65			4452.02	14.2712
4452.34	9763.23			4452.34	18.4361
4452.66	11948.9			4452.66	22.5632
4452.97	12696.4			4452.97	23.9749
4453.29	11592			4453.29	21.8893
4453.61	10299.4			4453.61	19.4484
4453.93	9242.04			4453.93	17.4519
4454.25	9455.13			4454.25	17.8543
4454.57	9811.92			4454.57	18.528
4454.89	10085.6			4454.89	19.0448
4455.21	9539.31			4455.21	18.0132
4455.53	8532.85			4455.53	16.1127
4455.85	8233.76			4455.85	15.5479
4456.17	8675.6			4456.17	16.3823
4456.49	8979.63			4456.49	16.9564
4456.81	8514.09			4456.81	16.0773
4457.12	7835.7			4457.12	14.7963
4457.44	7499.59			4457.44	14.1616
4457.76	7224.37			4457.76	13.6419
4458.08	7270.33			4458.08	13.7287
4458.4	7423.52			4458.4	14.0179
4458.72	7747.67			4458.72	14.63
4459.04	8046.33			4459.04	15.194
4459.36	8195.52			4459.36	15.4757
4459.68	8242.33			4459.68	15.5641
4460	8018.35			4460	15.1412
4460.32	7654.57			4460.32	14.4542
4460.64	7060.73			4460.64	13.3329
4460.96	6802.31			4460.96	12.8449
4461.28	6925.43			4461.28	13.0774
4461.6	7846.72			4461.6	14.8171
4461.92	8660.66			4461.92	16.354
4462.24	8994.45			4462.24	16.9843
4462.56	8555.51			4462.56	16.1555
4462.88	7492.27			4462.88	14.1478
4463.2	6267.32			4463.2	11.8347
4463.52	5854.07			4463.52	11.0543
4463.84	6166.86			4463.84	11.645
4464.16	7325.08			4464.16	13.8321
4464.48	8693.6			4464.48	16.4163
4464.8	10051.8			4464.8	18.9811
4465.12	10349			4465.12	19.5422
4465.44	9159.02			4465.44	17.2951
4465.76	7302.04			4465.76	13.7885
4466.08	6132.9			4466.08	11.5809
4466.4	5976.23			4466.4	11.285
4466.72	6763.58			4466.72	12.7718
4467.05	7631.48			4467.05	14.4106
4467.37	8380.92			4467.37	15.8258
4467.69	8336.87			4467.69	15.7426
4468.01	7863.01			4468.01	14.8478
4468.33	7656.99			4468.33	14.4588
4468.65	7734.99			4468.65	14.6061
4468.97	8184.36			4468.97	15.4547
4469.29	8800.88			4469.29	16.6188
4469.61	9230.24			4469.61	17.4296
4469.93	8924.99			4469.93	16.8532
4470.25	8535.26			4470.25	16.1173
4470.57	9231.89			4470.57	17.4327
4470.89	10400.4			4470.89	19.6392
4471.22	11063.9			4471.22	20.8922
4471.54	10794.7			4471.54	20.3838
4471.86	10278.4			4471.86	19.4089
4472.18	9966.52			4472.18	18.8199
4472.5	9952.75			4472.5	18.7939
4472.82	9636.85			4472.82	18.1974
4473.14	8960.93			4473.14	16.9211
4473.46	8415.94			4473.46	15.8919
4473.78	8134.08			4473.78	15.3597
4474.11	7679.06			4474.11	14.5005
4474.43	6661.01			4474.43	12.5781
4474.75	5773.04			4474.75	10.9013
4475.07	5445.67			4475.07	10.2831
4475.39	6076.11			4475.39	11.4736
4475.71	7382.67			4475.71	13.9408
4476.03	8214.8			4476.03	15.5121
4476.36	7943.81			4476.36	15.0004
4476.68	7286.63			4476.68	13.7595
4477	6652.62			4477	12.5622
4477.32	6353.67			4477.32	11.9977
4477.64	6380.79			4477.64	12.0489
4477.96	6510.27			4477.96	12.2934
4478.29	6711.52			4478.29	12.6735
4478.61	6976.52			4478.61	13.1739
4478.93	7388.21			4478.93	13.9513
4479.25	7828.44			4479.25	14.7826
4479.57	7805.79			4479.57	14.7398
4479.89	7788.72			4479.89	14.7076
4480.22	7584.61			4480.22	14.3221
4480.54	7095.66			4480.54	13.3988
4480.86	6415.02			4480.86	12.1136
4481.18	5618.4			4481.18	10.6093
4481.5	5067.47			4481.5	9.56898
4481.83	4963.24			4481.83	9.37216
4482.15	5588.9			4482.15	10.5536
4482.47	6611.53			4482.47	12.4846
4482.79	7463.3			4482.79	14.0931
4483.12	7996.46			4483.12	15.0998
4483.44	7737.81			4483.44	14.6114
4483.76	7616.85			4483.76	14.383
4484.08	7957.5			4484.08	15.0263
4484.41	8071.65			4484.41	15.2418
4484.73	7907.98			4484.73	14.9327
4485.05	7320.61			4485.05	13.8236
4485.37	6812.37			4485.37	12.8639
4485.7	6910.07			4485.7	13.0484
4486.02	7659.03			4486.02	14.4627
4486.34	8529.04			4486.34	16.1055
4486.66	8525.25			4486.66	16.0984
4486.99	7549.25			4486.99	14.2554
4487.31	6281.14			4487.31	11.8608
4487.63	5991.95			4487.63	11.3147
4487.95	6116.73			4487.95	11.5503
[truncated: 6,958 more rows]

## Sheet: 4g
Fig 4g
Deconvolved mass spectra of the indicated LC peaks revealed: CLIMP-63 luminal trimers with a molecular mass between 173472 & 173786 Da (magenta)
NL	1210000
RAW			Normalised data for figure			Normalised data for figure
Mass	Intensity		Mass	Relative Intensity %		Parameters
173437	0		173437	0		0% - smallest value in each data set
173437	139.302		173437	0.0115061		100% - largest value in each data set
173437	146.595		173437	0.0121084
173437	154.247		173437	0.0127405
173437	162.275		173437	0.0134036
173437	170.697		173437	0.0140992
173438	179.53		173438	0.0148288
173438	188.793		173438	0.0155938
173438	198.505		173438	0.016396
173438	208.686		173438	0.017237
173438	219.358		173438	0.0181185
173438	230.543		173438	0.0190424
173438	242.263		173438	0.0200104
173438	254.543		173438	0.0210247
173438	267.406		173438	0.0220872
173438	280.879		173438	0.0232
173439	294.988		173439	0.0243654
173439	309.762		173439	0.0255857
173439	325.228		173439	0.0268632
173439	341.418		173439	0.0282004
173439	358.362		173439	0.0295999
173439	376.093		173439	0.0310644
173439	394.644		173439	0.0325967
173439	414.051		173439	0.0341997
173439	434.349		173439	0.0358763
173439	455.577		173439	0.0376296
173440	477.774		173440	0.039463
173440	500.98		173440	0.0413798
173440	525.237		173440	0.0433834
173440	550.59		173440	0.0454775
173440	577.084		173440	0.0476658
173440	604.765		173440	0.0499522
173440	633.683		173440	0.0523408
173440	663.888		173440	0.0548357
173440	695.433		173440	0.0574412
173440	728.371		173440	0.0601618
173441	762.76		173441	0.0630023
173441	798.658		173441	0.0659674
173441	836.125		173441	0.069062
173441	875.223		173441	0.0722915
173441	916.018		173441	0.0756611
173441	958.577		173441	0.0791763
173441	1002.97		173441	0.0828429
173441	1049.26		173441	0.0866669
173441	1097.54		173441	0.0906543
173441	1147.87		173441	0.0948115
173442	1200.34		173442	0.099145
173442	1255.02		173442	0.103662
173442	1312		173442	0.108369
173442	1371.38		173442	0.113273
173442	1433.24		173442	0.118382
173442	1497.67		173442	0.123704
173442	1564.77		173442	0.129247
173442	1634.64		173442	0.135018
173442	1707.39		173442	0.141027
173442	1783.12		173442	0.147282
173443	1861.94		173443	0.153792
173443	1943.97		173443	0.160567
173443	2029.31		173443	0.167617
173443	2118.1		173443	0.17495
173443	2210.45		173443	0.182578
173443	2306.5		173443	0.190512
173443	2406.38		173443	0.198761
173443	2510.21		173443	0.207338
173443	2618.16		173443	0.216254
173443	2730.35		173443	0.225521
173444	2846.94		173444	0.235151
173444	2968.08		173444	0.245157
173444	3093.93		173444	0.255552
173444	3224.65		173444	0.266349
173444	3360.41		173444	0.277563
173444	3501.39		173444	0.289207
173444	3647.75		173444	0.301296
173444	3799.68		173444	0.313845
173444	3957.37		173444	0.32687
173444	4121.01		173444	0.340387
173445	4290.81		173445	0.354411
173445	4466.95		173445	0.36896
173445	4649.66		173445	0.384051
173445	4839.14		173445	0.399702
173445	5035.62		173445	0.415931
173445	5239.32		173445	0.432756
173445	5450.48		173445	0.450198
173445	5669.33		173445	0.468274
173445	5896.12		173445	0.487007
173445	6131.11		173445	0.506416
173446	6374.53		173446	0.526522
173446	6626.67		173446	0.547349
173446	6887.8		173446	0.568917
173446	7158.18		173446	0.591249
173446	7438.1		173446	0.61437
173446	7727.86		173446	0.638304
173446	8027.75		173446	0.663074
173446	8338.07		173446	0.688706
173446	8659.15		173446	0.715226
173446	8991.3		173446	0.742661
173447	9334.84		173447	0.771037
173447	9690.11		173447	0.800382
173447	10057.5		173447	0.830724
173447	10437.2		173447	0.862092
173447	10829.8		173447	0.894516
173447	11235.5		173447	0.928026
173447	11654.7		173447	0.962652
173447	12087.8		173447	0.998427
173447	12535.2		173447	1.03538
173447	12997.3		173447	1.07355
173448	13474.5		173448	1.11297
173448	13967.2		173448	1.15366
173448	14475.9		173448	1.19568
173448	15000.9		173448	1.23904
173448	15542.7		173448	1.28379
173448	16101.8		173448	1.32997
173448	16678.5		173448	1.37761
173448	17273.5		173448	1.42675
173448	17887		173448	1.47743
173448	18519.8		173448	1.52969
173449	19172.1		173449	1.58357
173449	19844.6		173449	1.63912
173449	20537.6		173449	1.69636
173449	21251.9		173449	1.75536
173449	21987.8		173449	1.81614
173449	22745.9		173449	1.87876
173449	23526.8		173449	1.94326
173449	24331		173449	2.00968
173449	25159		173449	2.07808
173449	26011.5		173449	2.14849
173450	26889		173450	2.22097
173450	27792.1		173450	2.29556
173450	28721.4		173450	2.37232
173450	29677.4		173450	2.45129
173450	30661		173450	2.53253
173450	31672.5		173450	2.61608
173450	32712.7		173450	2.702
173450	33782.2		173450	2.79033
173450	34881.6		173450	2.88115
173450	36011.7		173450	2.97449
173451	37173		173451	3.07041
173451	38366.2		173451	3.16896
173451	39592		173451	3.27022
173451	40851.2		173451	3.37422
173451	42144.3		173451	3.48102
173451	43472		173451	3.59069
173451	44835.2		173451	3.70329
173451	46234.4		173451	3.81886
173451	47670.4		173451	3.93747
173451	49144		173451	4.05919
173452	50655.8		173452	4.18406
173452	52206.7		173452	4.31215
173452	53797.2		173452	4.44353
173452	55428.2		173452	4.57825
173452	57100.5		173452	4.71637
173452	58814.8		173452	4.85797
173452	60571.7		173452	5.00309
173452	62372.2		173452	5.15181
173452	64217		173452	5.30418
173452	66106.9		173452	5.46028
173453	68042.5		173453	5.62016
173453	70024.7		173453	5.78389
173453	72054.4		173453	5.95153
173453	74132.1		173453	6.12315
173453	76258.8		173453	6.29881
173453	78435.3		173453	6.47858
173453	80662.2		173453	6.66252
173453	82940.4		173453	6.8507
173453	85270.7		173453	7.04317
173453	87653.9		173453	7.24001
173454	90090.7		173454	7.44129
173454	92581.9		173454	7.64706
173454	95128.3		173454	7.85738
173454	97730.6		173454	8.07233
173454	100390		173454	8.29197
173454	103106		173454	8.51635
173454	105881		173454	8.74555
173454	108715		173454	8.97963
173454	111609		173454	9.21864
173454	114563		173454	9.46265
173455	117579		173455	9.71172
173455	120656		173455	9.96592
173455	123796		173455	10.2253
173455	127000		173455	10.4899
173455	130268		173455	10.7598
173455	133600		173455	11.0351
173455	136999		173455	11.3158
173455	140463		173455	11.6019
173455	143994		173455	11.8936
173455	147593		173455	12.1909
173456	151260		173456	12.4938
173456	154996		173456	12.8023
173456	158801		173456	13.1166
173456	162677		173456	13.4367
173456	166622		173456	13.7626
173456	170639		173456	14.0944
173456	174728		173456	14.4321
173456	178889		173456	14.7758
173456	183123		173456	15.1255
173456	187429		173456	15.4812
173457	191810		173457	15.8431
173457	196264		173457	16.211
173457	200794		173457	16.5851
173457	205398		173457	16.9654
173457	210077		173457	17.3519
173457	214832		173457	17.7447
173457	219663		173457	18.1437
173457	224571		173457	18.549
173457	229555		173457	18.9607
173457	234616		173457	19.3787
173458	239754		173458	19.8031
173458	244969		173458	20.2339
173458	250261		173458	20.671
173458	255632		173458	21.1146
173458	261079		173458	21.5646
173458	266605		173458	22.021
173458	272208		173458	22.4838
173458	277889		173458	22.953
173458	283648		173458	23.4287
173458	289485		173458	23.9108
173459	295399		173459	24.3993
173459	301390		173459	24.8942
173459	307459		173459	25.3954
173459	313605		173459	25.903
173459	319827		173459	26.417
173459	326126		173459	26.9373
173459	332502		173459	27.4639
173459	338953		173459	27.9967
173459	345479		173459	28.5358
173459	352081		173459	29.0811
173460	358757		173460	29.6325
173460	365507		173460	30.1901
173460	372331		173460	30.7537
173460	379227		173460	31.3233
173460	386195		173460	31.8989
173460	393235		173460	32.4803
173460	400346		173460	33.0677
173460	407526		173460	33.6607
173460	414776		173460	34.2595
173460	422093		173460	34.864
173461	429478		173461	35.4739
173461	436930		173461	36.0894
173461	444446		173461	36.7103
173461	452027		173461	37.3364
173461	459671		173461	37.9678
173461	467377		173461	38.6043
173461	475144		173461	39.2458
173461	482970		173461	39.8922
173461	490855		173461	40.5435
173461	498796		173461	41.1994
173462	506793		173462	41.86
173462	514844		173462	42.525
173462	522948		173462	43.1943
173462	531103		173462	43.8679
173462	539307		173462	44.5456
173462	547559		173462	45.2272
173462	555858		173462	45.9126
173462	564201		173462	46.6017
173462	572587		173462	47.2944
173462	581014		173462	47.9904
173463	589480		173463	48.6897
173463	597983		173463	49.3921
173463	606522		173463	50.0973
173463	615094		173463	50.8054
173463	623697		173463	51.516
173463	632330		173463	52.229
173463	640990		173463	52.9443
173463	649675		173463	53.6617
173463	658383		173463	54.381
173463	667111		173463	55.1019
173464	675858		173464	55.8244
173464	684622		173464	56.5482
173464	693399		173464	57.2732
173464	702187		173464	57.9991
173464	710985		173464	58.7257
173464	719789		173464	59.4529
173464	728597		173464	60.1805
173464	737407		173464	60.9082
173464	746216		173464	61.6358
173464	755021		173464	62.3631
173465	763821		173465	63.0899
173465	772612		173465	63.816
173465	781391		173465	64.5412
173465	790157		173465	65.2652
173465	798905		173465	65.9878
173465	807635		173465	66.7088
173465	816342		173465	67.428
173465	825025		173465	68.1452
173465	833679		173465	68.8601
173465	842304		173465	69.5724
173466	850895		173466	70.282
173466	859450		173466	70.9886
173466	867966		173466	71.692
173466	876440		173466	72.392
173466	884870		173466	73.0883
173466	893252		173466	73.7806
173466	901583		173466	74.4688
173466	909862		173466	75.1526
173466	918084		173466	75.8317
173466	926247		173466	76.506
173467	934349		173467	77.1751
173467	942385		173467	77.8389
173467	950354		173467	78.4971
173467	958253		173467	79.1495
173467	966077		173467	79.7958
173467	973826		173467	80.4359
173467	981496		173467	81.0693
173467	989083		173467	81.6961
173467	996586		173467	82.3158
173467	1.004e+06		173467	82.9282
173468	1.01133e+06		173468	83.5332
173468	1.01856e+06		173468	84.1305
173468	1.02569e+06		173468	84.7199
173468	1.03273e+06		173468	85.3011
173468	1.03966e+06		173468	85.874
173468	1.0465e+06		173468	86.4383
173468	1.05322e+06		173468	86.9937
173468	1.05984e+06		173468	87.5401
173468	1.06634e+06		173468	88.0773
173468	1.07273e+06		173468	88.605
173469	1.079e+06		173469	89.123
173469	1.08515e+06		173469	89.6312
173469	1.09118e+06		173469	90.1293
173469	1.09709e+06		173469	90.6171
173469	1.10287e+06		173469	91.0944
173469	1.10852e+06		173469	91.5611
173469	1.11404e+06		173469	92.0169
173469	1.11942e+06		173469	92.4617
173469	1.12467e+06		173469	92.8953
173469	1.12978e+06		173469	93.3174
173470	1.13475e+06		173470	93.728
173470	1.13958e+06		173470	94.1268
173470	1.14427e+06		173470	94.5138
173470	1.1488e+06		173470	94.8886
173470	1.15319e+06		173470	95.2513
173470	1.15743e+06		173470	95.6015
173470	1.16152e+06		173470	95.9393
173470	1.16546e+06		173470	96.2643
173470	1.16924e+06		173470	96.5766
173470	1.17286e+06		173470	96.876
173471	1.17633e+06		173471	97.1622
173471	1.17964e+06		173471	97.4353
173471	1.18278e+06		173471	97.6951
173471	1.18576e+06		173471	97.9415
173471	1.18858e+06		173471	98.1744
173471	1.19124e+06		173471	98.3937
173471	1.19373e+06		173471	98.5993
173471	1.19605e+06		173471	98.7911
173471	1.1982e+06		173471	98.969
173471	1.20019e+06		173471	99.1329
173472	1.202e+06		173472	99.2829
173472	1.20365e+06		173472	99.4187
173472	1.20512e+06		173472	99.5404
173472	1.20642e+06		173472	99.648
173472	1.20755e+06		173472	99.7412
173472	1208510		173472	99.8202
173472	1.20929e+06		173472	99.8849
173472	1.2099e+06		173472	99.9352
173472	1.21034e+06		173472	99.9712
173472	1.2106e+06		173472	99.9928
173473	1.21069e+06		173473	100
173473	1.2106e+06		173473	99.9928
173473	1.21034e+06		173473	99.9712
173473	1.2099e+06		173473	99.9352
173473	1.20929e+06		173473	99.8849
173473	1208510		173473	99.8202
173473	1.20755e+06		173473	99.7412
173473	1.20642e+06		173473	99.648
173473	1.20512e+06		173473	99.5404
173473	1.20365e+06		173473	99.4187
173474	1.202e+06		173474	99.2829
173474	1.20019e+06		173474	99.1329
173474	1.1982e+06		173474	98.969
173474	1.19605e+06		173474	98.7911
173474	1.19373e+06		173474	98.5993
173474	1.19124e+06		173474	98.3937
173474	1.18858e+06		173474	98.1744
173474	1.18576e+06		173474	97.9415
173474	1.18278e+06		173474	97.6951
173474	1.17964e+06		173474	97.4353
173475	1.17633e+06		173475	97.1622
173475	1.17286e+06		173475	96.876
173475	1.16924e+06		173475	96.5766
173475	1.16546e+06		173475	96.2643
173475	1.16152e+06		173475	95.9393
173475	1.15743e+06		173475	95.6015
173475	1.15319e+06		173475	95.2513
173475	1.1488e+06		173475	94.8886
173475	1.14427e+06		173475	94.5138
173475	1.13958e+06		173475	94.1268
173476	1.13475e+06		173476	93.728
173476	1.12978e+06		173476	93.3174
173476	1.12467e+06		173476	92.8953
173476	1.11942e+06		173476	92.4617
173476	1.11404e+06		173476	92.0169
173476	1.10852e+06		173476	91.5611
173476	1.10287e+06		173476	91.0944
173476	1.09709e+06		173476	90.6171
173476	1.09118e+06		173476	90.1293
173476	1.08515e+06		173476	89.6312
173477	1.079e+06		173477	89.123
173477	1.07273e+06		173477	88.605
173477	1.06634e+06		173477	88.0773
173477	1.05984e+06		173477	87.5401
173477	1.05322e+06		173477	86.9937
173477	1.0465e+06		173477	86.4383
173477	1.03966e+06		173477	85.874
173477	1.03273e+06		173477	85.3011
173477	1.02569e+06		173477	84.7199
173477	1.01856e+06		173477	84.1305
173478	1.01133e+06		173478	83.5332
173478	1.004e+06		173478	82.9282
173478	996586		173478	82.3158
173478	989083		173478	81.6961
173478	981496		173478	81.0693
173478	973826		173478	80.4359
173478	966077		173478	79.7958
173478	958253		173478	79.1495
173478	950354		173478	78.4971
173478	942385		173478	77.8389
173479	934349		173479	77.1751
173479	926247		173479	76.506
173479	918084		173479	75.8317
173479	909862		173479	75.1526
173479	901583		173479	74.4688
173479	893252		173479	73.7806
173479	884870		173479	73.0883
173479	876440		173479	72.392
173479	867966		173479	71.692
173479	859450		173479	70.9886
173480	850895		173480	70.282
173480	842304		173480	69.5724
173480	833679		173480	68.8601
173480	825025		173480	68.1452
173480	816342		173480	67.428
173480	807635		173480	66.7088
173480	798905		173480	65.9878
173480	790157		173480	65.2652
173480	781391		173480	64.5412
173480	772612		173480	63.816
173481	763821		173481	63.0899
173481	755021		173481	62.3631
173481	746216		173481	61.6358
173481	737407		173481	60.9082
173481	728597		173481	60.1805
173481	719789		173481	59.4529
173481	710985		173481	58.7257
173481	702187		173481	57.9991
173481	693399		173481	57.2732
173481	684622		173481	56.5482
173482	675858		173482	55.8244
173482	667111		173482	55.1019
173482	658383		173482	54.381
173482	649675		173482	53.6617
173482	640990		173482	52.9443
173482	632330		173482	52.229
173482	623697		173482	51.516
173482	615094		173482	50.8054
173482	606522		173482	50.0973
173482	597983		173482	49.3921
173483	589480		173483	48.6897
173483	581014		173483	47.9904
173483	572587		173483	47.2944
173483	564201		173483	46.6017
173483	555858		173483	45.9126
173483	547559		173483	45.2272
173483	539307		173483	44.5456
173483	531103		173483	43.8679
173483	522948		173483	43.1943
173483	514844		173483	42.525
173484	506793		173484	41.86
173484	498796		173484	41.1994
173484	490855		173484	40.5435
173484	482970		173484	39.8922
173484	475144		173484	39.2458
173484	467377		173484	38.6043
173484	459671		173484	37.9678
173484	452027		173484	37.3364
173484	444446		173484	36.7103
173484	436930		173484	36.0894
173485	429478		173485	35.4739
173485	422093		173485	34.864
173485	414776		173485	34.2595
173485	407526		173485	33.6607
173485	400346		173485	33.0677
173485	393235		173485	32.4803
173485	386195		173485	31.8989
173485	379227		173485	31.3233
173485	372331		173485	30.7537
173485	365507		173485	30.1901
173486	358757		173486	29.6325
173486	352081		173486	29.0811
173486	345479		173486	28.5358
173486	338953		173486	27.9967
173486	332502		173486	27.4639
173486	326126		173486	26.9373
173486	319827		173486	26.417
173486	313605		173486	25.903
173486	307459		173486	25.3954
173486	301390		173486	24.8942
173487	295399		173487	24.3993
173487	289485		173487	23.9108
173487	283648		173487	23.4287
173487	277889		173487	22.953
173487	272208		173487	22.4838
173487	266605		173487	22.021
173487	261079		173487	21.5646
173487	255632		173487	21.1146
173487	250261		173487	20.671
173487	244969		173487	20.2339
173488	239754		173488	19.8031
173488	234616		173488	19.3787
173488	229555		173488	18.9607
173488	224571		173488	18.549
173488	219663		173488	18.1437
173488	214832		173488	17.7447
173488	210077		173488	17.3519
173488	205398		173488	16.9654
173488	200794		173488	16.5851
173488	196264		173488	16.211
173489	191810		173489	15.8431
173489	187429		173489	15.4812
173489	183123		173489	15.1255
173489	178889		173489	14.7758
173489	174728		173489	14.4321
173489	170639		173489	14.0944
173489	166622		173489	13.7626
173489	162677		173489	13.4367
173489	158801		173489	13.1166
173489	154996		173489	12.8023
173490	151260		173490	12.4938
173490	147593		173490	12.1909
173490	143994		173490	11.8936
173490	140463		173490	11.6019
173490	136999		173490	11.3158
173490	133600		173490	11.0351
173490	130268		173490	10.7598
173490	127000		173490	10.4899
173490	123796		173490	10.2253
173490	120656		173490	9.96592
173491	117579		173491	9.71172
173491	114563		173491	9.46265
173491	111609		173491	9.21864
173491	108715		173491	8.97963
173491	105881		173491	8.74555
173491	103106		173491	8.51635
173491	100390		173491	8.29197
173491	97730.6		173491	8.07233
173491	95128.3		173491	7.85738
173491	92581.9		173491	7.64706
173492	90090.7		173492	7.44129
173492	87653.9		173492	7.24001
173492	85270.7		173492	7.04317
173492	82940.4		173492	6.8507
173492	80662.2		173492	6.66252
173492	78435.3		173492	6.47858
173492	76258.8		173492	6.29881
173492	74132.1		173492	6.12315
173492	72054.4		173492	5.95153
173492	70024.7		173492	5.78389
173493	68042.5		173493	5.62016
173493	66106.9		173493	5.46028
173493	64217		173493	5.30418
173493	62372.2		173493	5.15181
173493	60571.7		173493	5.00309
173493	58814.8		173493	4.85797
173493	57100.5		173493	4.71637
173493	55428.2		173493	4.57825
173493	53797.2		173493	4.44353
173493	52206.7		173493	4.31215
173494	50655.8		173494	4.18406
173494	49144		173494	4.05919
173494	47670.4		173494	3.93747
173494	46234.4		173494	3.81886
173494	44835.2		173494	3.70329
173494	43472		173494	3.59069
173494	42144.3		173494	3.48102
173494	40851.2		173494	3.37422
173494	39592		173494	3.27022
173494	38366.2		173494	3.16896
173495	37173		173495	3.07041
173495	36011.7		173495	2.97449
173495	34881.6		173495	2.88115
173495	33782.2		173495	2.79033
173495	32712.7		173495	2.702
173495	31672.5		173495	2.61608
173495	30661		173495	2.53253
173495	29677.4		173495	2.45129
173495	28721.4		173495	2.37232
173495	27792.1		173495	2.29556
173496	26889		173496	2.22097
173496	26011.5		173496	2.14849
173496	25159		173496	2.07808
173496	24331		173496	2.00968
173496	23526.8		173496	1.94326
173496	22745.9		173496	1.87876
173496	21987.8		173496	1.81614
173496	21251.9		173496	1.75536
173496	20537.6		173496	1.69636
173496	19844.6		173496	1.63912
173497	19172.1		173497	1.58357
173497	18519.8		173497	1.52969
173497	17887		173497	1.47743
173497	17273.5		173497	1.42675
173497	16678.5		173497	1.37761
173497	16101.8		173497	1.32997
173497	15542.7		173497	1.28379
173497	15000.9		173497	1.23904
173497	14475.9		173497	1.19568
173497	13967.2		173497	1.15366
173498	13474.5		173498	1.11297
173498	12997.3		173498	1.07355
173498	12535.2		173498	1.03538
173498	12087.8		173498	0.998427
173498	11654.7		173498	0.962652
173498	11235.5		173498	0.928026
173498	10829.8		173498	0.894516
173498	10437.2		173498	0.862092
173498	10057.5		173498	0.830724
173498	9690.11		173498	0.800382
173499	9334.84		173499	0.771037
173499	8991.3		173499	0.742661
173499	8659.15		173499	0.715226
173499	8338.07		173499	0.688706
173499	8027.75		173499	0.663074
173499	7727.86		173499	0.638304
173499	7438.1		173499	0.61437
173499	7158.18		173499	0.591249
173499	6887.8		173499	0.568917
173499	6626.67		173499	0.547349
173500	6374.53		173500	0.526522
173500	6131.11		173500	0.506416
173500	5896.12		173500	0.487007
173500	5669.33		173500	0.468274
173500	5450.48		173500	0.450198
173500	5239.32		173500	0.432756
173500	5035.62		173500	0.415931
173500	4839.14		173500	0.399702
173500	4649.66		173500	0.384051
173500	4466.95		173500	0.36896
173501	4290.81		173501	0.354411
173501	4121.01		173501	0.340387
173501	3957.37		173501	0.32687
173501	3799.68		173501	0.313845
173501	3647.75		173501	0.301296
173501	3501.39		173501	0.289207
173501	3360.41		173501	0.277563
173501	3224.65		173501	0.266349
173501	3093.93		173501	0.255552
173501	2968.08		173501	0.245157
173502	2846.94		173502	0.235151
173502	2730.35		173502	0.225521
173502	2618.16		173502	0.216254
173502	2510.21		173502	0.207338
173502	2406.38		173502	0.198761
173502	2306.5		173502	0.190512
173502	2210.45		173502	0.182578
173502	2118.1		173502	0.17495
173502	2029.31		173502	0.167617
173502	1943.97		173502	0.160567
173503	1861.94		173503	0.153792
173503	1783.12		173503	0.147282
173503	1707.39		173503	0.141027
173503	1634.64		173503	0.135018
173503	1564.77		173503	0.129247
173503	1497.67		173503	0.123704
173503	1433.24		173503	0.118382
173503	1371.38		173503	0.113273
173503	1312		173503	0.108369
173503	1255.02		173503	0.103662
173504	1200.34		173504	0.099145
173504	1147.87		173504	0.0948115
173504	1097.54		173504	0.0906543
173504	1049.26		173504	0.0866669
173504	1002.97		173504	0.0828429
173504	958.577		173504	0.0791763
173504	916.018		173504	0.0756611
173504	875.223		173504	0.0722915
173504	836.125		173504	0.069062
173504	798.658		173504	0.0659674
173505	762.76		173505	0.0630023
173505	728.371		173505	0.0601618
173505	695.433		173505	0.0574412
173505	663.888		173505	0.0548357
173505	633.683		173505	0.0523408
173505	604.765		173505	0.0499522
173505	577.084		173505	0.0476658
173505	550.59		173505	0.0454775
173505	525.237		173505	0.0433834
173505	500.98		173505	0.0413798
173506	477.774		173506	0.039463
173506	455.577		173506	0.0376296
173506	434.349		173506	0.0358763
173506	414.051		173506	0.0341997
173506	394.644		173506	0.0325967
173506	376.093		173506	0.0310644
173506	358.362		173506	0.0295999
173506	341.418		173506	0.0282004
173506	325.228		173506	0.0268632
173506	309.762		173506	0.0255857
173507	294.988		173507	0.0243654
173507	280.879		173507	0.0232
173507	267.406		173507	0.0220872
173507	254.543		173507	0.0210247
173507	242.263		173507	0.0200104
173507	230.543		173507	0.0190424
173507	219.358		173507	0.0181185
173507	208.686		173507	0.017237
173507	198.505		173507	0.016396
173507	188.793		173507	0.0155938
173508	179.53		173508	0.0148288
173508	170.697		173508	0.0140992
173508	162.275		173508	0.0134036
173508	154.247		173508	0.0127405
173508	0		173508	0
173529	0		173529	0
173529	35.7653		173529	0.00295413
173529	37.6275		173529	0.00310795
173529	39.581		173529	0.0032693
173529	41.63		173529	0.00343855
173530	43.7788		173530	0.00361603
173530	46.032		173530	0.00380214
173530	48.3943		173530	0.00399726
173530	50.8705		173530	0.00420179
173530	53.4659		173530	0.00441616
173530	56.1857		173530	0.00464081
173530	59.0354		173530	0.00487619
173530	62.0208		173530	0.00512278
173530	65.1479		173530	0.00538107
173530	68.4229		173530	0.00565158
173531	71.8524		173531	0.00593485
173531	75.443		173531	0.00623142
173531	79.2017		173531	0.00654188
173531	83.1359		173531	0.00686684
173531	87.2531		173531	0.00720691
173531	91.5611		173531	0.00756274
173531	96.0682		173531	0.00793502
173531	100.783		173531	0.00832443
173531	105.714		173531	0.00873171
173531	110.87		173531	0.00915761
173532	116.261		173532	0.00960292
173532	121.897		173532	0.0100685
173532	127.788		173532	0.010555
173532	133.945		173532	0.0110636
173532	140.379		173532	0.011595
173532	147.1		173532	0.0121501
173532	154.121		173532	0.0127301
173532	161.455		173532	0.0133358
173532	169.113		173532	0.0139684
173532	177.11		173532	0.0146289
173533	185.458		173533	0.0153184
173533	194.172		173533	0.0160382
173533	203.267		173533	0.0167894
173533	212.757		173533	0.0175732
173533	222.658		173533	0.0183911
173533	232.987		173533	0.0192442
173533	243.761		173533	0.0201341
173533	254.996		173533	0.0210621
173533	266.712		173533	0.0220298
173533	278.926		173533	0.0230386
173534	291.657		173534	0.0240903
173534	304.927		173534	0.0251863
173534	318.755		173534	0.0263284
173534	333.162		173534	0.0275184
173534	348.171		173534	0.0287581
173534	363.804		173534	0.0300494
173534	380.086		173534	0.0313942
173534	397.039		173534	0.0327945
173534	414.689		173534	0.0342524
173534	433.063		173534	0.03577
173535	452.186		173535	0.0373495
173535	472.086		173535	0.0389933
173535	492.792		173535	0.0407035
173535	514.333		173535	0.0424828
173535	536.739		173535	0.0443335
173535	560.042		173535	0.0462582
173535	584.273		173535	0.0482596
173535	609.465		173535	0.0503405
173535	635.653		173535	0.0525036
173535	662.873		173535	0.0547518
173536	691.159		173536	0.0570882
173536	720.55		173536	0.0595158
173536	751.083		173536	0.0620378
173536	782.799		173536	0.0646575
173536	815.738		173536	0.0673782
173536	849.943		173536	0.0702034
173536	885.455		173536	0.0731366
173536	922.32		173536	0.0761816
173536	960.582		173536	0.079342
173536	1000.29		173536	0.0826217
173537	1041.49		173537	0.0860248
173537	1084.23		173537	0.0895553
173537	1128.57		173537	0.0932175
173537	1174.55		173537	0.0970156
173537	1222.24		173537	0.100954
173537	1271.67		173537	0.105037
173537	1322.92		173537	0.10927
173537	1376.04		173537	0.113658
173537	1431.09		173537	0.118204
173537	1488.12		173537	0.122916
173538	1547.21		173538	0.127796
173538	1608.42		173538	0.132852
173538	1671.81		173538	0.138088
173538	1737.45		173538	0.14351
173538	1805.41		173538	0.149123
173538	1875.76		173538	0.154934
173538	1948.58		173538	0.160948
173538	2023.94		173538	0.167173
173538	2101.91		173538	0.173613
173538	2182.57		173538	0.180275
173539	2266.01		173539	0.187167
173539	2352.3		173539	0.194294
173539	2441.53		173539	0.201665
173539	2533.78		173539	0.209284
173539	2629.14		173539	0.217161
173539	2727.71		173539	0.225303
173539	2829.56		173539	0.233716
173539	2934.81		173539	0.242409
173539	3043.53		173539	0.251389
173539	3155.83		173539	0.260665
173540	3271.82		173540	0.270245
173540	3391.58		173540	0.280137
173540	3515.22		173540	0.290349
173540	3642.85		173540	0.300891
173540	3774.58		173540	0.311772
173540	3910.52		173540	0.323
173540	4050.77		173540	0.334585
173540	4195.46		173540	0.346535
173540	4344.69		173540	0.358862
173540	4498.6		173540	0.371574
173541	4657.29		173541	0.384682
173541	4820.9		173541	0.398195
173541	4989.54		173541	0.412125
173541	5163.34		173541	0.426481
173541	5342.44		173541	0.441274
173541	5526.97		173541	0.456515
173541	5717.05		173541	0.472216
173541	5912.83		173541	0.488387
173541	6114.45		173541	0.50504
173541	6322.03		173541	0.522186
173542	6535.74		173542	0.539838
173542	6755.71		173542	0.558006
173542	6982.08		173542	0.576705
173542	7215.02		173542	0.595944
173542	7454.66		173542	0.615739
173542	7701.17		173542	0.6361
173542	7954.7		173542	0.65704
173542	8215.4		173542	0.678574
173542	8483.44		173542	0.700713
173542	8758.98		173542	0.723472
173543	9042.17		173543	0.746863
173543	9333.2		173543	0.770902
173543	9632.22		173543	0.7956
173543	9939.41		173543	0.820973
173543	10254.9		173543	0.847035
173543	10579		173543	0.873799
173543	10911.7		173543	0.901281
173543	11253.3		173543	0.929495
173543	11603.9		173543	0.958455
173543	11963.7		173543	0.988177
173544	12333		173544	1.01868
173544	12711.8		173544	1.04997
173544	13100.4		173544	1.08206
173544	13499		173544	1.11498
173544	13907.7		173544	1.14874
173544	14326.7		173544	1.18335
173544	14756.3		173544	1.21884
173544	15196.6		173544	1.2552
173544	15647.7		173544	1.29247
173544	16110		173544	1.33065
173545	16583.6		173545	1.36977
173545	17068.7		173545	1.40984
173545	17565.5		173545	1.45087
173545	18074.1		173545	1.49288
173545	18594.8		173545	1.53589
173545	19127.9		173545	1.57992
173545	19673.4		173545	1.62497
173545	20231.5		173545	1.67108
173545	20802.6		173545	1.71824
173545	21386.7		173545	1.76649
173546	21984		173546	1.81583
173546	22594.9		173546	1.86629
173546	23219.4		173546	1.91787
173546	23857.8		173546	1.9706
173546	24510.2		173546	2.02449
173546	25177		173546	2.07956
173546	25858.1		173546	2.13582
173546	26553.9		173546	2.19329
173546	27264.6		173546	2.25199
173546	27990.2		173546	2.31193
173547	28731.1		173547	2.37313
173547	29487.5		173547	2.4356
173547	30259.4		173547	2.49936
173547	31047.1		173547	2.56442
173547	31850.7		173547	2.6308
173547	32670.6		173547	2.69852
173547	33506.7		173547	2.76758
173547	34359.4		173547	2.83801
173547	35228.7		173547	2.90981
173547	36114.9		173547	2.98301
173548	37018.1		173548	3.05762
173548	37938.6		173548	3.13364
173548	38876.3		173548	3.2111
173548	39831.6		173548	3.29
173548	40804.5		173548	3.37036
173548	41795.2		173548	3.45219
173548	42803.9		173548	3.53551
173548	43830.8		173548	3.62032
173548	44875.8		173548	3.70664
173548	45939.2		173548	3.79448
173549	47021.1		173549	3.88384
173549	48121.7		173549	3.97475
173549	49241		173549	4.0672
173549	50379.2		173549	4.16121
173549	51536.3		173549	4.25678
173549	52712.5		173549	4.35394
173549	53907.9		173549	4.45267
173549	55122.5		173549	4.553
173549	56356.5		173549	4.65492
173549	57609.9		173549	4.75845
173550	58882.8		173550	4.86359
173550	60175.3		173550	4.97034
173550	61487.3		173550	5.07872
173550	62819.1		173550	5.18871
173550	64170.5		173550	5.30034
173550	65541.7		173550	5.4136
173550	66932.6		173550	5.52849
173550	68343.4		173550	5.64501
173550	69773.9		173550	5.76317
173550	71224.2		173550	5.88296
173551	72694.4		173551	6.00439
173551	74184.3		173551	6.12746
173551	75693.9		173551	6.25215
173551	77223.3		173551	6.37848
173551	78772.4		173551	6.50643
173551	80341.1		173551	6.636
173551	81929.4		173551	6.76719
173551	83537.2		173551	6.89999
173551	85164.5		173551	7.0344
173551	86811		173551	7.1704
173552	88476.8		173552	7.30799
173552	90161.8		173552	7.44716
173552	91865.7		173552	7.5879
173552	93588.5		173552	7.7302
173552	95330		173552	7.87405
173552	97090.2		173552	8.01943
173552	98868.7		173552	8.16634
173552	100666		173552	8.31475
173552	102480		173552	8.46465
173552	104313		173552	8.61603
173553	106163		173553	8.76887
173553	108031		173553	8.92315
173553	109916		173553	9.07885
173553	111818		173553	9.23595
173553	113737		173553	9.39443
173553	115672		173553	9.55427
173553	117624		173553	9.71545
173553	119591		173553	9.87794
173553	121574		173553	10.0417
173553	123572		173553	10.2068
173554	125585		173554	10.373
173554	127613		173554	10.5405
173554	129655		173554	10.7092
173554	131711		173554	10.879
173554	133780		173554	11.0499
173554	135863		173554	11.2219
173554	137958		173554	11.395
173554	140066		173554	11.5691
173554	142186		173554	11.7442
173554	144317		173554	11.9202
173555	146459		173555	12.0972
173555	148612		173555	12.275
173555	150775		173555	12.4537
173555	152948		173555	12.6332
173555	155130		173555	12.8134
173555	157321		173555	12.9944
173555	159520		173555	13.176
173555	161727		173555	13.3583
173555	163941		173555	13.5412
173555	166162		173555	13.7246
173556	168389		173556	13.9085
173556	170621		173556	14.0929
173556	172858		173556	14.2777
173556	175100		173556	14.4628
173556	177345		173556	14.6483
173556	179594		173556	14.8341
173556	181845		173556	15.02
173556	184099		173556	15.2061
173556	186353		173556	15.3924
173556	188609		173556	15.5787
173557	190864		173557	15.765
173557	193120		173557	15.9512
173557	195373		173557	16.1374
173557	197626		173557	16.3234
173557	199875		173557	16.5092
173557	202122		173557	16.6948
173557	204364		173557	16.88
173557	206602		173557	17.0649
173557	208835		173557	17.2493
173557	211062		173557	17.4332
173558	213282		173558	17.6166
173558	215495		173558	17.7994
173558	217700		173558	17.9815
173558	219896		173558	18.1629
173558	222083		173558	18.3435
173558	224259		173558	18.5233
173558	226425		173558	18.7022
173558	228579		173558	18.8801
173558	230720		173558	19.057
173558	232849		173558	19.2328
173559	234964		173559	19.4075
173559	237064		173559	19.5809
173559	239149		173559	19.7531
173559	241217		173559	19.924
173559	243269		173559	20.0935
173559	245304		173559	20.2616
173559	247321		173559	20.4281
173559	249318		173559	20.5931
173559	251296		173559	20.7565
173559	253253		173559	20.9182
173560	255190		173560	21.0781
173560	257104		173560	21.2363
173560	258997		173560	21.3925
173560	260865		173560	21.5469
173560	262710		173560	21.6993
173560	264531		173560	21.8496
173560	266326		173560	21.9979
173560	268095		173560	22.144
173560	269837		173560	22.2879
173560	271552		173560	22.4296
173561	273239		173561	22.5689
173561	274898		173561	22.7059
173561	276527		173561	22.8405
173561	278126		173561	22.9726
173561	279694		173561	23.1021
173561	281232		173561	23.2291
173561	282737		173561	23.3535
173561	284210		173561	23.4751
173561	285650		173561	23.5941
173561	287057		173561	23.7103
173562	288429		173562	23.8236
173562	289767		173562	23.9341
173562	291069		173562	24.0417
173562	292336		173562	24.1463
173562	293567		173562	24.2479
173562	294760		173562	24.3465
173562	295916		173562	24.442
173562	297035		173562	24.5344
173562	298115		173562	24.6237
173562	299157		173562	24.7097
173563	300160		173563	24.7925
173563	301123		173563	24.8721
173563	302046		173563	24.9483
173563	302929		173563	25.0212
173563	303771		173563	25.0908
173563	304572		173563	25.157
173563	305332		173563	25.2197
173563	306050		173563	25.2791
173563	306726		173563	25.3349
173563	307360		173563	25.3873
173564	307951		173564	25.4361
173564	308500		173564	25.4814
173564	309006		173564	25.5232
173564	309468		173564	25.5614
173564	309887		173564	25.5959
173564	310262		173564	25.6269
173564	310593		173564	25.6543
173564	310881		173564	25.6781
173564	311124		173564	25.6982
173564	311324		173564	25.7147
173565	311479		173565	25.7275
173565	311590		173565	25.7366
173565	311657		173565	25.7421
173565	311679		173565	25.744
173565	311657		173565	25.7421
173565	311590		173565	25.7366
173565	311479		173565	25.7275
173565	311324		173565	25.7147
173565	311124		173565	25.6982
173565	310881		173565	25.6781
173566	310593		173566	25.6543
173566	310262		173566	25.6269
173566	309887		173566	25.5959
173566	309468		173566	25.5614
173566	309006		173566	25.5232
173566	308500		173566	25.4814
173566	307951		173566	25.4361
173566	307360		173566	25.3873
173566	306726		173566	25.3349
173566	306050		173566	25.2791
173567	305332		173567	25.2197
173567	304572		173567	25.157
173567	303771		173567	25.0908
173567	302929		173567	25.0212
173567	302046		173567	24.9483
173567	301123		173567	24.8721
173567	300160		173567	24.7925
173567	299157		173567	24.7097
173567	298115		173567	24.6237
173567	297035		173567	24.5344
173568	295916		173568	24.442
173568	294760		173568	24.3465
173568	293567		173568	24.2479
173568	292336		173568	24.1463
173568	291069		173568	24.0417
173568	289767		173568	23.9341
173568	288429		173568	23.8236
173568	287057		173568	23.7103
173568	285650		173568	23.5941
173568	284210		173568	23.4751
173569	282737		173569	23.3535
173569	281232		173569	23.2291
173569	279694		173569	23.1021
173569	278126		173569	22.9726
173569	276527		173569	22.8405
173569	274898		173569	22.7059
173569	273239		173569	22.5689
173569	271552		173569	22.4296
173569	269837		173569	22.2879
173569	268095		173569	22.144
173570	266326		173570	21.9979
173570	264531		173570	21.8496
173570	262710		173570	21.6993
173570	260865		173570	21.5469
173570	258997		173570	21.3925
173570	257104		173570	21.2363
173570	255190		173570	21.0781
173570	253253		173570	20.9182
173570	251296		173570	20.7565
173570	249318		173570	20.5931
173571	247321		173571	20.4281
173571	245304		173571	20.2616
173571	243269		173571	20.0935
173571	241217		173571	19.924
173571	239149		173571	19.7531
173571	237064		173571	19.5809
173571	234964		173571	19.4075
173571	232849		173571	19.2328
173571	230720		173571	19.057
173571	228579		173571	18.8801
173572	226425		173572	18.7022
173572	224259		173572	18.5233
173572	222083		173572	18.3435
173572	219896		173572	18.1629
173572	217700		173572	17.9815
173572	215495		173572	17.7994
173572	213282		173572	17.6166
173572	211062		173572	17.4332
173572	208835		173572	17.2493
173572	206602		173572	17.0649
173573	204364		173573	16.88
173573	202122		173573	16.6948
173573	199875		173573	16.5092
173573	197626		173573	16.3234
173573	195373		173573	16.1374
173573	193120		173573	15.9512
173573	190864		173573	15.765
173573	188609		173573	15.5787
173573	186353		173573	15.3924
173573	184099		173573	15.2061
173574	181845		173574	15.02
173574	179594		173574	14.8341
173574	177345		173574	14.6483
173574	175100		173574	14.4628
173574	172858		173574	14.2777
173574	170621		173574	14.0929
173574	168389		173574	13.9085
173574	166162		173574	13.7246
173574	163941		173574	13.5412
173574	161727		173574	13.3583
173575	159520		173575	13.176
173575	157321		173575	12.9944
173575	155130		173575	12.8134
173575	152948		173575	12.6332
173575	150775		173575	12.4537
173575	148612		173575	12.275
173575	146459		173575	12.0972
173575	144317		173575	11.9202
173575	142186		173575	11.7442
173575	140066		173575	11.5691
173576	137958		173576	11.395
173576	135863		173576	11.2219
173576	133780		173576	11.0499
173576	131711		173576	10.879
173576	129655		173576	10.7092
173576	127613		173576	10.5405
173576	125585		173576	10.373
173576	123572		173576	10.2068
173576	121574		173576	10.0417
173576	119591		173576	9.87794
173577	117624		173577	9.71545
173577	115672		173577	9.55427
173577	113737		173577	9.39443
173577	111818		173577	9.23595
173577	109916		173577	9.07885
173577	108031		173577	8.92315
173577	106163		173577	8.76887
173577	104313		173577	8.61603
173577	102480		173577	8.46465
173577	100666		173577	8.31475
173578	98868.7		173578	8.16634
173578	97090.2		173578	8.01943
173578	95330		173578	7.87405
173578	93588.5		173578	7.7302
173578	91865.7		173578	7.5879
173578	90161.8		173578	7.44716
173578	88476.8		173578	7.30799
173578	86811		173578	7.1704
173578	85164.5		173578	7.0344
173578	83537.2		173578	6.89999
173579	81929.4		173579	6.76719
173579	80341.1		173579	6.636
173579	78772.4		173579	6.50643
173579	77223.3		173579	6.37848
173579	75693.9		173579	6.25215
173579	74184.3		173579	6.12746
173579	72694.4		173579	6.00439
173579	71224.2		173579	5.88296
173579	69773.9		173579	5.76317
173579	68343.4		173579	5.64501
173580	66932.6		173580	5.52849
173580	65541.7		173580	5.4136
173580	64170.5		173580	5.30034
173580	62819.1		173580	5.18871
173580	61487.3		173580	5.07872
173580	60175.3		173580	4.97034
173580	58882.8		173580	4.86359
173580	57609.9		173580	4.75845
173580	56356.5		173580	4.65492
173580	55122.5		173580	4.553
173581	53907.9		173581	4.45267
173581	52712.5		173581	4.35394
173581	51536.3		173581	4.25678
173581	50379.2		173581	4.16121
173581	49241		173581	4.0672
173581	48121.7		173581	3.97475
173581	47021.1		173581	3.88384
173581	45939.2		173581	3.79448
173581	44875.8		173581	3.70664
173581	43830.8		173581	3.62032
173582	42803.9		173582	3.53551
173582	41795.2		173582	3.45219
173582	40804.5		173582	3.37036
173582	39831.6		173582	3.29
173582	38876.3		173582	3.2111
173582	37938.6		173582	3.13364
173582	37018.1		173582	3.05762
173582	36114.9		173582	2.98301
173582	35228.7		173582	2.90981
173582	34359.4		173582	2.83801
173583	33506.7		173583	2.76758
173583	32670.6		173583	2.69852
173583	31850.7		173583	2.6308
173583	31047.1		173583	2.56442
173583	30259.4		173583	2.49936
173583	29487.5		173583	2.4356
173583	28731.1		173583	2.37313
173583	27990.2		173583	2.31193
173583	27264.6		173583	2.25199
173583	26553.9		173583	2.19329
173584	25858.1		173584	2.13582
173584	25177		173584	2.07956
173584	24510.2		173584	2.02449
173584	23857.8		173584	1.9706
173584	23219.4		173584	1.91787
173584	22594.9		173584	1.86629
173584	21984		173584	1.81583
173584	21386.7		173584	1.76649
173584	20802.6		173584	1.71824
173584	20231.5		173584	1.67108
173585	19673.4		173585	1.62497
173585	19127.9		173585	1.57992
173585	18594.8		173585	1.53589
173585	18074.1		173585	1.49288
173585	17565.5		173585	1.45087
173585	17068.7		173585	1.40984
173585	16583.6		173585	1.36977
173585	16110		173585	1.33065
173585	15647.7		173585	1.29247
173585	15196.6		173585	1.2552
173586	14756.3		173586	1.21884
173586	14326.7		173586	1.18335
173586	13907.7		173586	1.14874
173586	13499		173586	1.11498
173586	13100.4		173586	1.08206
173586	12711.8		173586	1.04997
173586	12333		173586	1.01868
173586	11963.7		173586	0.988177
173586	11603.9		173586	0.958455
173586	11253.3		173586	0.929495
173587	10911.7		173587	0.901281
173587	10579		173587	0.873799
173587	10254.9		173587	0.847035
173587	9939.41		173587	0.820973
173587	9632.22		173587	0.7956
173587	9333.2		173587	0.770902
173587	9042.17		173587	0.746863
173587	8758.98		173587	0.723472
173587	8483.44		173587	0.700713
173587	8215.4		173587	0.678574
173588	7954.7		173588	0.65704
173588	7701.17		173588	0.6361
173588	7454.66		173588	0.615739
173588	7215.02		173588	0.595944
173588	6982.08		173588	0.576705
173588	6755.71		173588	0.558006
173588	6535.74		173588	0.539838
173588	6322.03		173588	0.522186
173588	6114.45		173588	0.50504
173588	5912.83		173588	0.488387
173589	5717.05		173589	0.472216
173589	5526.97		173589	0.456515
173589	5342.44		173589	0.441274
173589	5163.34		173589	0.426481
173589	4989.54		173589	0.412125
173589	4820.9		173589	0.398195
173589	4657.29		173589	0.384682
173589	4498.6		173589	0.371574
173589	4344.69		173589	0.358862
173589	4195.46		173589	0.346535
173590	4050.77		173590	0.334585
173590	3910.52		173590	0.323
173590	3774.58		173590	0.311772
173590	3642.85		173590	0.300891
173590	3515.22		173590	0.290349
173590	3391.58		173590	0.280137
173590	3271.82		173590	0.270245
173590	3155.83		173590	0.260665
173590	3043.53		173590	0.251389
173590	2934.81		173590	0.242409
173591	2829.56		173591	0.233716
173591	2727.71		173591	0.225303
173591	2629.14		173591	0.217161
173591	2533.78		173591	0.209284
173591	2441.53		173591	0.201665
173591	2352.3		173591	0.194294
173591	2266.01		173591	0.187167
173591	2182.57		173591	0.180275
173591	2101.91		173591	0.173613
173591	2023.94		173591	0.167173
173592	1948.58		173592	0.160948
173592	1875.76		173592	0.154934
173592	1805.41		173592	0.149123
173592	1737.45		173592	0.14351
173592	1671.81		173592	0.138088
173592	1608.42		173592	0.132852
173592	1547.21		173592	0.127796
173592	1488.12		173592	0.122916
173592	1431.09		173592	0.118204
173592	1376.04		173592	0.113658
173593	1322.92		173593	0.10927
173593	1271.67		173593	0.105037
173593	1222.24		173593	0.100954
173593	1174.55		173593	0.0970156
173593	1128.57		173593	0.0932175
173593	1084.23		173593	0.0895553
173593	1041.49		173593	0.0860248
173593	1000.29		173593	0.0826217
173593	960.582		173593	0.079342
173593	922.32		173593	0.0761816
173594	885.455		173594	0.0731366
173594	849.943		173594	0.0702034
173594	815.738		173594	0.0673782
173594	782.799		173594	0.0646575
173594	751.083		173594	0.0620378
173594	720.55		173594	0.0595158
173594	691.159		173594	0.0570882
173594	662.873		173594	0.0547518
173594	635.653		173594	0.0525036
173594	609.465		173594	0.0503405
173595	584.273		173595	0.0482596
173595	560.042		173595	0.0462582
173595	536.739		173595	0.0443335
173595	514.333		173595	0.0424828
173595	492.792		173595	0.0407035
173595	472.086		173595	0.0389933
173595	452.186		173595	0.0373495
173595	433.063		173595	0.03577
173595	414.689		173595	0.0342524
173595	397.039		173595	0.0327945
173596	380.086		173596	0.0313942
173596	363.804		173596	0.0300494
173596	348.171		173596	0.0287581
173596	333.162		173596	0.0275184
173596	318.755		173596	0.0263284
173596	304.927		173596	0.0251863
173596	291.657		173596	0.0240903
173596	278.926		173596	0.0230386
173596	266.712		173596	0.0220298
173596	254.996		173596	0.0210621
173597	243.761		173597	0.0201341
173597	232.987		173597	0.0192442
173597	222.658		173597	0.0183911
173597	212.757		173597	0.0175732
173597	203.267		173597	0.0167894
173597	194.172		173597	0.0160382
173597	185.458		173597	0.0153184
173597	177.11		173597	0.0146289
173597	169.113		173597	0.0139684
173597	161.455		173597	0.0133358
173598	154.121		173598	0.0127301
173598	147.1		173598	0.0121501
173598	140.379		173598	0.011595
173598	133.945		173598	0.0110636
173598	127.788		173598	0.010555
173598	121.897		173598	0.0100685
173598	116.261		173598	0.00960292
173598	110.87		173598	0.00915761
173598	105.714		173598	0.00873171
173598	100.783		173598	0.00832443
173599	96.0682		173599	0.00793502
173599	91.5611		173599	0.00756274
173599	87.2531		173599	0.00720691
173599	83.1359		173599	0.00686684
173599	79.2017		173599	0.00654188
173599	75.443		173599	0.00623142
173599	71.8524		173599	0.00593485
173599	68.4229		173599	0.00565158
173599	65.1479		173599	0.00538107
173599	62.0208		173599	0.00512278
173600	59.0354		173600	0.00487619
173600	56.1857		173600	0.00464081
173600	53.4659		173600	0.00441616
173600	50.8705		173600	0.00420179
173600	48.3943		173600	0.00399726
173600	46.032		173600	0.00380214
173600	43.7788		173600	0.00361603
173600	41.63		173600	0.00343855
173600	39.581		173600	0.0032693
173600	0		173600	0
173602	0		173602	0
173602	55.9389		173602	0.00462043
173602	59.4587		173602	0.00491116
173602	63.1868		173602	0.00521909
173602	67.1349		173602	0.00554519
173602	71.3149		173602	0.00589045
173602	75.7395		173602	0.00625591
173603	80.4221		173603	0.00664269
173603	85.3765		173603	0.00705191
173603	90.6174		173603	0.0074848
173603	96.1602		173603	0.00794262
173603	102.021		173603	0.0084267
173603	108.216		173603	0.00893844
173603	114.765		173603	0.0094793
173603	121.684		173603	0.0100508
173603	128.994		173603	0.0106546
173603	136.714		173603	0.0112923
173604	144.867		173604	0.0119657
173604	153.474		173604	0.0126766
173604	162.56		173604	0.0134271
173604	172.147		173604	0.014219
173604	182.262		173604	0.0150544
173604	192.932		173604	0.0159357
173604	204.184		173604	0.0168651
173604	216.048		173604	0.0178451
173604	228.554		173604	0.018878
173604	241.733		173604	0.0199666
173605	255.62		173605	0.0211137
173605	270.25		173605	0.022322
173605	285.657		173605	0.0235946
173605	301.88		173605	0.0249346
173605	318.959		173605	0.0263453
173605	336.935		173605	0.02783
173605	355.85		173605	0.0293924
173605	375.749		173605	0.031036
173605	396.679		173605	0.0327648
173605	418.689		173605	0.0345828
173606	441.828		173606	0.036494
173606	466.15		173606	0.038503
173606	491.71		173606	0.0406141
173606	518.564		173606	0.0428322
173606	546.771		173606	0.0451621
173606	576.394		173606	0.0476088
173606	607.496		173606	0.0501778
173606	640.144		173606	0.0528745
173606	674.408		173606	0.0557046
173606	710.359		173606	0.058674
173607	748.072		173607	0.061789
173607	787.624		173607	0.065056
173607	829.096		173607	0.0684815
173607	872.572		173607	0.0720725
173607	918.138		173607	0.0758361
173607	965.884		173607	0.0797798
173607	1015.9		173607	0.0839113
173607	1068.29		173607	0.0882385
173607	1123.15		173607	0.0927697
173607	1180.58		173607	0.0975134
173608	1240.69		173608	0.102479
173608	1303.6		173608	0.107674
173608	1369.41		173608	0.11311
173608	1438.24		173608	0.118796
173608	1510.23		173608	0.124741
173608	1585.48		173608	0.130958
173608	1664.15		173608	0.137455
173608	1746.36		173608	0.144245
173608	1832.25		173608	0.15134
173608	1921.97		173608	0.15875
173609	2015.66		173609	0.166489
173609	2113.49		173609	0.174569
173609	2215.6		173609	0.183004
173609	2322.17		173609	0.191806
173609	2433.37		173609	0.200991
173609	2549.36		173609	0.210571
173609	2670.33		173609	0.220563
173609	2796.46		173609	0.230981
173609	2927.95		173609	0.241842
173609	3064.98		173609	0.253161
173610	3207.77		173610	0.264954
173610	3356.51		173610	0.27724
173610	3511.43		173610	0.290036
173610	3672.73		173610	0.30336
173610	3840.66		173610	0.31723
173610	4015.43		173610	0.331666
173610	4197.29		173610	0.346687
173610	4386.48		173610	0.362313
173610	4583.25		173610	0.378566
173610	4787.86		173610	0.395466
173611	5000.57		173611	0.413036
173611	5221.65		173611	0.431297
173611	5451.38		173611	0.450272
173611	5690.04		173611	0.469985
173611	5937.93		173611	0.49046
173611	6195.33		173611	0.511721
173611	6462.56		173611	0.533793
173611	6739.92		173611	0.556703
173611	7027.74		173611	0.580476
173611	7326.33		173611	0.605139
173612	7636.03		173612	0.630719
173612	7957.18		173612	0.657246
173612	8290.13		173612	0.684746
173612	8635.22		173612	0.71325
173612	8992.83		173612	0.742787
173612	9363.3		173612	0.773388
173612	9747.03		173612	0.805083
173612	10144.4		173612	0.837904
173612	10555.8		173612	0.871882
173612	10981.6		173612	0.907052
173613	11422.2		173613	0.943445
173613	11878		173613	0.981095
173613	12349.5		173613	1.02004
173613	12837		173613	1.06031
173613	13341		173613	1.10194
173613	13862		173613	1.14497
173613	14400.3		173613	1.18943
173613	14956.4		173613	1.23537
173613	15530.9		173613	1.28281
173613	16124		173613	1.33181
173614	16736.3		173614	1.38238
173614	17368.3		173614	1.43459
173614	18020.5		173614	1.48845
173614	18693.3		173614	1.54402
173614	19387.1		173614	1.60134
173614	20102.6		173614	1.66043
173614	20840.2		173614	1.72136
173614	21600.4		173614	1.78415
173614	22383.7		173614	1.84885
173614	23190.7		173614	1.9155
173615	24021.7		173615	1.98414
173615	24877.4		173615	2.05482
173615	25758.3		173615	2.12758
173615	26664.8		173615	2.20245
173615	27597.5		173615	2.2795
173615	28557		173615	2.35875
173615	29543.7		173615	2.44025
173615	30558.3		173615	2.52404
173615	31601.1		173615	2.61018
173615	32672.7		173615	2.6987
173616	33773.8		173616	2.78964
173616	34904.7		173616	2.88305
173616	36066.1		173616	2.97898
173616	37258.3		173616	3.07746
173616	38482.1		173616	3.17854
173616	39737.9		173616	3.28226
173616	41026.1		173616	3.38867
173616	42347.4		173616	3.4978
173616	43702.2		173616	3.6097
173616	45091		173616	3.72442
173617	46514.4		173617	3.84198
173617	47972.7		173617	3.96244
173617	49466.6		173617	4.08583
173617	50996.5		173617	4.2122
173617	52562.9		173617	4.34157
173617	54166.1		173617	4.474
173617	55806.8		173617	4.60951
173617	57485.2		173617	4.74815
173617	59201.9		173617	4.88995
173617	60957.3		173617	5.03494
173618	62751.8		173618	5.18316
173618	64585.8		173618	5.33464
173618	66459.6		173618	5.48942
173618	68373.7		173618	5.64752
173618	70328.4		173618	5.80897
173618	72324.1		173618	5.97381
173618	74361		173618	6.14205
173618	76439.5		173618	6.31373
173618	78559.8		173618	6.48887
173618	80722.3		173618	6.66749
173619	82927.2		173619	6.84961
173619	85174.8		173619	7.03525
173619	87465.2		173619	7.22443
173619	89798.6		173619	7.41717
173619	92175.3		173619	7.61347
173619	94595.3		173619	7.81336
173619	97058.8		173619	8.01684
173619	99565.9		173619	8.22393
173619	102117		173619	8.43461
173619	104711		173619	8.64892
173620	107349		173620	8.86683
173620	110031		173620	9.08836
173620	112757		173620	9.3135
173620	115527		173620	9.54224
173620	118340		173620	9.77459
173620	121196		173620	10.0105
173620	124096		173620	10.25
173620	127039		173620	10.4931
173620	130024		173620	10.7397
173620	133053		173620	10.9899
173621	136124		173621	11.2435
173621	139237		173621	11.5007
173621	142392		173621	11.7613
173621	145588		173621	12.0253
173621	148825		173621	12.2927
173621	152103		173621	12.5634
173621	155421		173621	12.8375
173621	158779		173621	13.1148
173621	162175		173621	13.3953
173621	165610		173621	13.6791
173622	169083		173622	13.9659
173622	172593		173622	14.2558
173622	176140		173622	14.5488
173622	179722		173622	14.8447
173622	183340		173622	15.1434
173622	186991		173622	15.445
173622	190676		173622	15.7494
173622	194393		173622	16.0564
173622	198142		173622	16.3661
173622	201922		173622	16.6783
173623	205731		173623	16.9929
173623	209568		173623	17.3099
173623	213433		173623	17.6291
173623	217325		173623	17.9506
173623	221242		173623	18.2741
173623	225183		173623	18.5996
173623	229146		173623	18.927
173623	233132		173623	19.2562
173623	237138		173623	19.587
173623	241162		173623	19.9195
173624	245205		173624	20.2534
173624	249263		173624	20.5886
173624	253337		173624	20.9251
173624	257424		173624	21.2626
173624	261523		173624	21.6012
173624	265632		173624	21.9406
173624	269750		173624	22.2808
173624	273876		173624	22.6215
173624	278007		173624	22.9628
173624	282142		173624	23.3043
173625	286280		173625	23.6461
173625	290418		173625	23.9879
173625	294555		173625	24.3296
173625	298690		173625	24.6711
173625	302820		173625	25.0122
173625	306943		173625	25.3528
173625	311059		173625	25.6928
173625	315165		173625	26.0319
173625	319259		173625	26.3701
173625	323339		173625	26.7071
173626	327404		173626	27.0428
173626	331451		173626	27.3772
173626	335480		173626	27.7099
173626	339487		173626	28.0409
173626	343471		173626	28.3699
173626	347430		173626	28.697
173626	351362		173626	29.0217
173626	355266		173626	29.3441
173626	359138		173626	29.664
173626	362978		173626	29.9812
173627	366783		173627	30.2955
173627	370551		173627	30.6067
173627	374281		173627	30.9148
173627	377970		173627	31.2195
173627	381617		173627	31.5207
173627	385220		173627	31.8183
173627	388776		173627	32.112
173627	392284		173627	32.4018
173627	395742		173627	32.6874
173627	399148		173627	32.9687
173628	402500		173628	33.2456
173628	405797		173628	33.5179
173628	409036		173628	33.7854
173628	412216		173628	34.0481
173628	415334		173628	34.3057
173628	418390		173628	34.5581
173628	421382		173628	34.8052
173628	424307		173628	35.0468
173628	427164		173628	35.2828
173628	429952		173628	35.513
173629	432668		173629	35.7374
173629	435312		173629	35.9558
173629	437881		173629	36.168
173629	440375		173629	36.374
173629	442791		173629	36.5736
173629	445129		173629	36.7667
173629	447387		173629	36.9532
173629	449563		173629	37.1329
173629	451657		173629	37.3059
173629	453667		173629	37.4719
173630	455591		173630	37.6308
173630	457430		173630	37.7827
173630	459180		173630	37.9273
173630	460843		173630	38.0646
173630	462416		173630	38.1945
173630	463898		173630	38.3169
173630	465289		173630	38.4319
173630	466588		173630	38.5391
173630	467794		173630	38.6387
173630	468906		173630	38.7306
173631	469924		173631	38.8147
173631	470847		173631	38.8909
173631	471674		173631	38.9592
173631	472405		173631	39.0196
173631	473040		173631	39.072
173631	473577		173631	39.1164
173631	474017		173631	39.1528
173631	474360		173631	39.1811
173631	474605		173631	39.2013
173631	474752		173631	39.2135
173632	474801		173632	39.2175
173632	474752		173632	39.2135
173632	474605		173632	39.2013
173632	474360		173632	39.1811
173632	474017		173632	39.1528
173632	473577		173632	39.1164
173632	473040		173632	39.072
173632	472405		173632	39.0196
173632	471674		173632	38.9592
173632	470847		173632	38.8909
173633	469924		173633	38.8147
173633	468906		173633	38.7306
173633	467794		173633	38.6387
173633	466588		173633	38.5391
173633	465289		173633	38.4319
173633	463898		173633	38.3169
173633	462416		173633	38.1945
173633	460843		173633	38.0646
173633	459180		173633	37.9273
173633	457430		173633	37.7827
173634	455591		173634	37.6308
173634	453667		173634	37.4719
173634	451657		173634	37.3059
173634	449563		173634	37.1329
173634	447387		173634	36.9532
173634	445129		173634	36.7667
173634	442791		173634	36.5736
173634	440375		173634	36.374
173634	437881		173634	36.168
173634	435312		173634	35.9558
173635	432668		173635	35.7374
173635	429952		173635	35.513
173635	427164		173635	35.2828
173635	424307		173635	35.0468
173635	421382		173635	34.8052
173635	418390		173635	34.5581
173635	415334		173635	34.3057
173635	412216		173635	34.0481
173635	409036		173635	33.7854
173635	405797		173635	33.5179
173636	402500		173636	33.2456
173636	399148		173636	32.9687
173636	395742		173636	32.6874
173636	392284		173636	32.4018
173636	388776		173636	32.112
173636	385220		173636	31.8183
173636	381617		173636	31.5207
173636	377970		173636	31.2195
173636	374281		173636	30.9148
173636	370551		173636	30.6067
173637	366783		173637	30.2955
173637	362978		173637	29.9812
173637	359138		173637	29.664
173637	355266		173637	29.3441
173637	351362		173637	29.0217
173637	347430		173637	28.697
173637	343471		173637	28.3699
173637	339487		173637	28.0409
173637	335480		173637	27.7099
173637	331451		173637	27.3772
173638	327404		173638	27.0428
173638	323339		173638	26.7071
173638	319259		173638	26.3701
173638	315165		173638	26.0319
173638	311059		173638	25.6928
173638	306943		173638	25.3528
173638	302820		173638	25.0122
173638	298690		173638	24.6711
173638	294555		173638	24.3296
173638	290418		173638	23.9879
173639	286280		173639	23.6461
173639	282142		173639	23.3043
173639	278007		173639	22.9628
173639	273876		173639	22.6215
173639	269750		173639	22.2808
173639	265632		173639	21.9406
173639	261523		173639	21.6012
173639	257424		173639	21.2626
173639	253337		173639	20.9251
173639	249263		173639	20.5886
173640	245205		173640	20.2534
173640	241162		173640	19.9195
173640	237138		173640	19.587
173640	233132		173640	19.2562
173640	229146		173640	18.927
173640	225183		173640	18.5996
173640	221242		173640	18.2741
173640	217325		173640	17.9506
173640	213433		173640	17.6291
173640	209568		173640	17.3099
173641	205731		173641	16.9929
173641	201922		173641	16.6783
173641	198142		173641	16.3661
173641	194393		173641	16.0564
173641	190676		173641	15.7494
173641	186991		173641	15.445
173641	183340		173641	15.1434
173641	179722		173641	14.8447
173641	176140		173641	14.5488
173641	172593		173641	14.2558
173642	169083		173642	13.9659
173642	165610		173642	13.6791
173642	162175		173642	13.3953
173642	158779		173642	13.1148
173642	155421		173642	12.8375
173642	152103		173642	12.5634
173642	148825		173642	12.2927
173642	145588		173642	12.0253
173642	142392		173642	11.7613
173642	139237		173642	11.5007
173643	136124		173643	11.2435
173643	133053		173643	10.9899
173643	130024		173643	10.7397
173643	127039		173643	10.4931
173643	124096		173643	10.25
173643	121196		173643	10.0105
173643	118340		173643	9.77459
173643	115527		173643	9.54224
173643	112757		173643	9.3135
173643	110031		173643	9.08836
173644	107349		173644	8.86683
173644	104711		173644	8.64892
173644	102117		173644	8.43461
173644	99565.9		173644	8.22393
173644	97058.8		173644	8.01684
173644	94595.3		173644	7.81336
173644	92175.3		173644	7.61347
173644	89798.6		173644	7.41717
173644	87465.2		173644	7.22443
173644	85174.8		173644	7.03525
173645	82927.2		173645	6.84961
173645	80722.3		173645	6.66749
173645	78559.8		173645	6.48887
173645	76439.5		173645	6.31373
173645	74361		173645	6.14205
173645	72324.1		173645	5.97381
173645	70328.4		173645	5.80897
173645	68373.7		173645	5.64752
173645	66459.6		173645	5.48942
173645	64585.8		173645	5.33464
173646	62751.8		173646	5.18316
173646	60957.3		173646	5.03494
173646	59201.9		173646	4.88995
173646	57485.2		173646	4.74815
173646	55806.8		173646	4.60951
173646	54166.1		173646	4.474
173646	52562.9		173646	4.34157
173646	50996.5		173646	4.2122
173646	49466.6		173646	4.08583
173646	47972.7		173646	3.96244
173647	46514.4		173647	3.84198
173647	45091		173647	3.72442
173647	43702.2		173647	3.6097
173647	42347.4		173647	3.4978
173647	41026.1		173647	3.38867
173647	39737.9		173647	3.28226
173647	38482.1		173647	3.17854
173647	37258.3		173647	3.07746
173647	36066.1		173647	2.97898
173647	34904.7		173647	2.88305
173648	33773.8		173648	2.78964
173648	32672.7		173648	2.6987
173648	31601.1		173648	2.61018
173648	30558.3		173648	2.52404
173648	29543.7		173648	2.44025
173648	28557		173648	2.35875
173648	27597.5		173648	2.2795
173648	26664.8		173648	2.20245
173648	25758.3		173648	2.12758
173648	24877.4		173648	2.05482
173649	24021.7		173649	1.98414
173649	23190.7		173649	1.9155
173649	22383.7		173649	1.84885
173649	21600.4		173649	1.78415
173649	20840.2		173649	1.72136
173649	20102.6		173649	1.66043
173649	19387.1		173649	1.60134
173649	18693.3		173649	1.54402
173649	18020.5		173649	1.48845
173649	17368.3		173649	1.43459
173650	16736.3		173650	1.38238
173650	16124		173650	1.33181
173650	15530.9		173650	1.28281
173650	14956.4		173650	1.23537
173650	14400.3		173650	1.18943
173650	13862		173650	1.14497
173650	13341		173650	1.10194
173650	12837		173650	1.06031
173650	12349.5		173650	1.02004
173650	11878		173650	0.981095
173651	11422.2		173651	0.943445
173651	10981.6		173651	0.907052
173651	10555.8		173651	0.871882
173651	10144.4		173651	0.837904
173651	9747.03		173651	0.805083
173651	9363.3		173651	0.773388
173651	8992.83		173651	0.742787
173651	8635.22		173651	0.71325
173651	8290.13		173651	0.684746
173651	7957.18		173651	0.657246
173652	7636.03		173652	0.630719
173652	7326.33		173652	0.605139
173652	7027.74		173652	0.580476
173652	6739.92		173652	0.556703
173652	6462.56		173652	0.533793
173652	6195.33		173652	0.511721
173652	5937.93		173652	0.49046
173652	5690.04		173652	0.469985
173652	5451.38		173652	0.450272
173652	5221.65		173652	0.431297
173653	5000.57		173653	0.413036
173653	4787.86		173653	0.395466
173653	4583.25		173653	0.378566
173653	4386.48		173653	0.362313
173653	4197.29		173653	0.346687
173653	4015.43		173653	0.331666
173653	3840.66		173653	0.31723
173653	3672.73		173653	0.30336
173653	3511.43		173653	0.290036
173653	3356.51		173653	0.27724
173654	3207.77		173654	0.264954
173654	3064.98		173654	0.253161
173654	2927.95		173654	0.241842
173654	2796.46		173654	0.230981
173654	2670.33		173654	0.220563
173654	2549.36		173654	0.210571
173654	2433.37		173654	0.200991
173654	2322.17		173654	0.191806
173654	2215.6		173654	0.183004
173654	2113.49		173654	0.174569
173655	2015.66		173655	0.166489
173655	1921.97		173655	0.15875
173655	1832.25		173655	0.15134
173655	1746.36		173655	0.144245
173655	1664.15		173655	0.137455
173655	1585.48		173655	0.130958
173655	1510.23		173655	0.124741
173655	1438.24		173655	0.118796
173655	1369.41		173655	0.11311
173655	1303.6		173655	0.107674
173656	1240.69		173656	0.102479
173656	1180.58		173656	0.0975134
173656	1123.15		173656	0.0927697
173656	1068.29		173656	0.0882385
173656	1015.9		173656	0.0839113
173656	965.884		173656	0.0797798
173656	918.138		173656	0.0758361
173656	872.572		173656	0.0720725
173656	829.096		173656	0.0684815
173656	787.624		173656	0.065056
173657	748.072		173657	0.061789
173657	710.359		173657	0.058674
173657	674.408		173657	0.0557046
173657	640.144		173657	0.0528745
173657	607.496		173657	0.0501778
173657	576.394		173657	0.0476088
173657	546.771		173657	0.0451621
173657	518.564		173657	0.0428322
173657	491.71		173657	0.0406141
173657	466.15		173657	0.038503
173658	441.828		173658	0.036494
173658	418.689		173658	0.0345828
173658	396.679		173658	0.0327648
173658	375.749		173658	0.031036
173658	355.85		173658	0.0293924
173658	336.935		173658	0.02783
173658	318.959		173658	0.0263453
173658	301.88		173658	0.0249346
173658	285.657		173658	0.0235946
173658	270.25		173658	0.022322
173659	255.62		173659	0.0211137
173659	241.733		173659	0.0199666
[truncated: 1,437 more rows]

## Sheet: 4h_full_spectra(notshown)
Full MS spectra from deconvoluted data displayed in figure 4h
Raw mass spectrum corresponding to LC peak between 3.4 and 4 min, green of purified LD-CLIMP-63-FLAG.
SPECTRUM - MS
FTMS + p ESI sid=50.00 Full ms [2000.0000-8000.0000]
Scan #: 1375-1701
RT: 3.42-4.00
NL	20200
AV: 327
Data points: 20683
RAW
Mass	Intensity
2856.96	3773.72
2857.12	3618.56
2857.29	3469.26
2857.45	3409.36
2857.62	3526.93
2857.78	3604.9
2857.94	3852.69
2858.11	4083.12
2858.27	4045.09
2858.44	3723.3
2858.6	3245.72
2858.77	2984.4
2858.93	3236.84
2859.09	3700.58
2859.26	3975.89
2859.42	4033
2859.59	3836.53
2859.75	3525.66
2859.91	3501.83
2860.08	3575.67
2860.24	3836.66
2860.41	4097.29
2860.57	4234.59
2860.74	4237.05
2860.9	4087.4
2861.06	3857.61
2861.23	3612.71
2861.39	3127.28
2861.56	3003.99
2861.72	3196.57
2861.89	3632.68
2862.05	3938.82
2862.21	3978.44
2862.38	3926.14
2862.54	3890.44
2862.71	4051.46
2862.87	4139.32
2863.04	4154.53
2863.2	4021.59
2863.37	3962.04
2863.53	3859.62
2863.69	3758.92
2863.86	3771.42
2864.02	4033.29
2864.19	4327.06
2864.35	4426.89
2864.52	4384.64
2864.68	4323.75
2864.85	4362.75
2865.01	4420.68
2865.18	4572.45
2865.34	4416.3
2865.51	4164.24
2865.67	3708.82
2865.84	3388.57
2866	3489.98
2866.16	3818.27
2866.33	4241.78
2866.49	4577.72
2866.66	4541.69
2866.82	4326.63
2866.99	3958.91
2867.15	3557.12
2867.32	3146.24
2867.48	3049.51
2867.65	3286.54
2867.81	3669.48
2867.98	4168.36
2868.14	4515.94
2868.31	4345.98
2868.47	3992.33
2868.64	3748.83
2868.8	3611.38
2868.97	3658.28
2869.13	3974.08
2869.3	4267.7
2869.46	4427.3
2869.63	4369.14
2869.79	4116.26
2869.96	4015.24
2870.12	4171.89
2870.29	4386.63
2870.45	4333.88
2870.62	3969.99
2870.78	3484.03
2870.95	3438.86
2871.11	3840.65
2871.28	4222.33
2871.44	4504.09
2871.61	4256.02
2871.77	3883.71
2871.94	3525.93
2872.1	3301.02
2872.27	3087.77
2872.44	2989.17
2872.6	2935.65
2872.77	2948.97
2872.93	3095.72
2873.1	3336.98
2873.26	3708.05
2873.43	4001.86
2873.59	4181.11
2873.76	4048.92
2873.92	3614.6
2874.09	3224.49
2874.25	3149.93
2874.42	3376.34
2874.59	3781.5
2874.75	4165.94
2874.92	4225.7
2875.08	4210.37
2875.25	4018.79
2875.41	3937.13
2875.58	3956.64
2875.74	4058.1
2875.91	4097.28
2876.08	4060.06
2876.24	3987.96
2876.41	3873.71
2876.57	3769.54
2876.74	3641.66
2876.9	3505.56
2877.07	3436.53
2877.23	3653.01
2877.4	3905.98
2877.57	3992.12
2877.73	3851.12
2877.9	3783.18
2878.06	4042.1
2878.23	4973.04
2878.4	6177.08
2878.56	7272.08
2878.73	7647.1
2878.89	7121.63
2879.06	6188.1
2879.22	5132.19
2879.39	4310.09
2879.56	3834.54
2879.72	3729.26
2879.89	3699.14
2880.05	3931.53
2880.22	4006.81
2880.39	3946.83
2880.55	3745.13
2880.72	3698.67
2880.88	3596.69
2881.05	3615.03
2881.22	3972.35
2881.38	4384.3
2881.55	4513.73
2881.71	4374.23
2881.88	4182.57
2882.05	4147.6
2882.21	4181.76
2882.38	4210.85
2882.54	4318.28
2882.71	4327.08
2882.88	4261.45
2883.04	4070.28
2883.21	3733.13
2883.38	3567.85
2883.54	3724.76
2883.71	4031.36
2883.87	4075.19
2884.04	3888.94
2884.21	3629.94
2884.37	3641.32
2884.54	3926.46
2884.71	4354.44
2884.87	4707.47
2885.04	4759.13
2885.21	4529.85
2885.37	4577.04
2885.54	4725.08
2885.7	4901.16
2885.87	4880.13
2886.04	4711.17
2886.2	4309.96
2886.37	3841.33
2886.54	3477.75
2886.7	3266.28
2886.87	2962.19
2887.04	2832.85
2887.2	3014.61
2887.37	3326.31
2887.54	3682.01
2887.7	3831.64
2887.87	3581.92
2888.04	3328.57
2888.2	3464.72
2888.37	4010.83
2888.54	4599.07
2888.7	4809.11
2888.87	4707.86
2889.04	4538.13
2889.2	4673.16
2889.37	4538.99
2889.54	4287.91
2889.7	4069.64
2889.87	4184.89
2890.04	4775.15
2890.2	5266.38
2890.37	5659.58
2890.54	5647.95
2890.7	5621.33
2890.87	5485.48
2891.04	5434.63
2891.2	5906.72
2891.37	6854.26
2891.54	8208.58
2891.71	9536.58
2891.87	10529.2
2892.04	11070.6
2892.21	10606.5
2892.37	9284.44
2892.54	7314.02
2892.71	5472.15
2892.87	4427.93
2893.04	4314.6
2893.21	4799.88
2893.38	5572.2
2893.54	6045.95
2893.71	6162.13
2893.88	6158.21
2894.04	6311.64
2894.21	6525.82
2894.38	6656.52
2894.55	6475.17
2894.71	6110.4
2894.88	5713.2
2895.05	5241.97
2895.21	5052.61
2895.38	4982.94
2895.55	4987.24
2895.72	5368.55
2895.88	5937.3
2896.05	6439.36
2896.22	6412.14
2896.39	5854.24
2896.55	5204.88
2896.72	5027.23
2896.89	5059.96
2897.06	5172.84
2897.22	5182
2897.39	5193.37
2897.56	5321.83
2897.73	5398.95
2897.89	5362.71
2898.06	5266.16
2898.23	5015.16
2898.4	4707.55
2898.56	4474.45
2898.73	4319.07
2898.9	4333.1
2899.07	4143.6
2899.23	4046.75
2899.4	4036.61
2899.57	4233.65
2899.74	4602.8
2899.9	4950.95
2900.07	5252.27
2900.24	5297.57
2900.41	5082.17
2900.57	4693.04
2900.74	4231.34
2900.91	3713.14
2901.08	3352.7
2901.25	3414.58
2901.41	3802.86
2901.58	4047.89
2901.75	4214.86
2901.92	4426.1
2902.08	4400.3
2902.25	4204.68
2902.42	3969.95
2902.59	4021.44
2902.76	4080.58
2902.92	4021.55
2903.09	3875.13
2903.26	3814.27
2903.43	3672.74
2903.6	3698.12
2903.76	3829.19
2903.93	4099.29
2904.1	4261.54
2904.27	4225.35
2904.44	4059.84
2904.6	3974.21
2904.77	3811.91
2904.94	3594.94
2905.11	3510.97
2905.28	3430.7
2905.44	3353.61
2905.61	3368.88
2905.78	3294.56
2905.95	3326.03
2906.12	3634.75
2906.29	3943.89
2906.45	4073.82
2906.62	4035.58
2906.79	3896.51
2906.96	3816.17
2907.13	3929.03
2907.3	3911.02
2907.46	3844.16
2907.63	3744.43
2907.8	3747.61
2907.97	3561.51
2908.14	3192.93
2908.31	2880.92
2908.47	2826.2
2908.64	3020.2
2908.81	3649.18
2908.98	4205.09
2909.15	4544.71
2909.32	4512.35
2909.48	4267.87
2909.65	3994.22
2909.82	3899.49
2909.99	4001.42
2910.16	4014.65
2910.33	4022.57
2910.5	3721.45
2910.66	3388.34
2910.83	3074.93
2911	2901.23
2911.17	2919.39
2911.34	3110.65
2911.51	3275.83
2911.68	3599.31
2911.84	3962.52
2912.01	3782.66
2912.18	3382.58
2912.35	3291.74
2912.52	3475.61
2912.69	3763.37
2912.86	4020.4
2913.03	4056.47
2913.2	3975.14
2913.36	3965.59
2913.53	3998.26
2913.7	3890.5
2913.87	3512.97
2914.04	3143.4
2914.21	3154.14
2914.38	3808.99
2914.55	4523.54
2914.72	4851.91
2914.88	4765.33
2915.05	4570.4
2915.22	4399.42
2915.39	4475.69
2915.56	4513.43
2915.73	4436.7
2915.9	4407.03
2916.07	4176.53
2916.24	3988.25
2916.41	4010.93
2916.57	4192.12
2916.74	4255.47
2916.91	4062.79
2917.08	3759.17
2917.25	3657.13
2917.42	3719.82
2917.59	4061.84
2917.76	4261.49
2917.93	4401.71
2918.1	4351.2
2918.27	4317.41
2918.44	4519.02
2918.6	4710.41
2918.77	4727.96
2918.94	4384.65
2919.11	3852.88
2919.28	3706.61
2919.45	3968.26
2919.62	4223.45
2919.79	4332.46
2919.96	4378.59
2920.13	4355.53
2920.3	4295.22
2920.47	4206.8
2920.64	4232.07
2920.81	3923.97
2920.98	3522.14
2921.15	3349.27
2921.32	3398.18
2921.48	3571.85
2921.65	3623.76
2921.82	3570.01
2921.99	3624.41
2922.16	3678.23
2922.33	3838.69
2922.5	3738.77
2922.67	3675.68
2922.84	3401.88
2923.01	3422.6
2923.18	3587.64
2923.35	3869.92
2923.52	4277.29
2923.69	4571.54
2923.86	4495.61
2924.03	4259.07
2924.2	4240.55
2924.37	4262.46
2924.54	4291.36
2924.71	4295.42
2924.88	4300.13
2925.05	4402.6
2925.22	4611.43
2925.39	4646.91
2925.56	4525.06
2925.73	4315.89
2925.9	4023.18
2926.07	3626.35
2926.24	3391
2926.41	3189.32
2926.58	3542.15
2926.75	4037.26
2926.92	4330.19
2927.09	4287.65
2927.26	4106.03
2927.43	3928.91
2927.6	3861.12
2927.77	3777.35
2927.94	3868.55
2928.11	3976.19
2928.28	4052.96
2928.45	4197.34
2928.62	4134.82
2928.79	3935.13
2928.96	3650.32
2929.13	3526.4
2929.3	3576.62
2929.47	3678.38
2929.64	3737.45
2929.81	3850.54
2929.98	3979.21
2930.15	4073.1
2930.32	4206.32
2930.49	4033.02
2930.66	3821.13
2930.83	3624.43
2931	3527.23
2931.17	3499.11
2931.34	3733.36
2931.51	3858.71
2931.68	3676.87
2931.85	3237.89
2932.03	2869.28
2932.2	2750.91
2932.37	2692.72
2932.54	2725.26
2932.71	2955.21
2932.88	3540.56
2933.05	3976.4
2933.22	3941.23
2933.39	3526.57
2933.56	2950.24
2933.73	2742.26
2933.9	2948.38
2934.07	3343.19
2934.24	3575.7
2934.41	3501.42
2934.58	3117.16
2934.75	2668.64
2934.93	2358.72
2935.1	2285.99
2935.27	2502.27
2935.44	2707.63
2935.61	2901.25
2935.78	2778.95
2935.95	2769.77
2936.12	2900.35
2936.29	3037.41
2936.46	3090.22
2936.63	2943.86
2936.8	2788.84
2936.97	2923.24
2937.15	3250.72
2937.32	3601.18
2937.49	3679.93
2937.66	3694.87
2937.83	3808.13
2938	4234.97
2938.17	4506.05
2938.34	4717.77
2938.51	4578.04
2938.68	4342.03
2938.86	4216.13
2939.03	4168.73
2939.2	4030.04
2939.37	3911.17
2939.54	3849.51
2939.71	3891.11
2939.88	4093.03
2940.05	4484.71
2940.22	4839.07
2940.4	5134.23
2940.57	5221.52
2940.74	5106.65
2940.91	5198.77
2941.08	5392.17
2941.25	5565.7
2941.42	5446.32
2941.59	4827.04
2941.77	4132.47
2941.94	3679.87
2942.11	3426.03
2942.28	3341.9
2942.45	3480.09
2942.62	3590.67
2942.79	3712.89
2942.97	3813.26
2943.14	3889.98
2943.31	4034.55
2943.48	4364.28
2943.65	4793.21
2943.82	5067.14
2943.99	5293.05
2944.17	5428.97
2944.34	5340.16
2944.51	4969.12
2944.68	4629.34
2944.85	4478.65
2945.02	4426.44
2945.19	4409.99
2945.37	4421.09
2945.54	4448.76
2945.71	4555.7
2945.88	4562.09
2946.05	4566.64
2946.22	4607.13
2946.4	4416.12
2946.57	3987.32
2946.74	3809.84
2946.91	3794.18
2947.08	4180.97
2947.26	4379.65
2947.43	4529.75
2947.6	4416.26
2947.77	4103.81
2947.94	3951.52
2948.11	3938.08
2948.29	3967.57
2948.46	3910.89
2948.63	3961.6
2948.8	4043.45
2948.97	3976.21
2949.15	3936.94
2949.32	3887.2
2949.49	4018.84
2949.66	4108.86
2949.83	4017.95
2950.01	3948.52
2950.18	4017.03
2950.35	4089.11
2950.52	4190.49
2950.69	4153.83
2950.87	3945.05
2951.04	3879.89
2951.21	3660.93
2951.38	3416.79
2951.55	3390
2951.73	3591.61
2951.9	4036.84
2952.07	4244.62
2952.24	4112.51
2952.42	3668.84
2952.59	3212.4
2952.76	3027.04
2952.93	3053.09
2953.1	3250.6
2953.28	3492.18
2953.45	3684.99
2953.62	3587.82
2953.79	3470.09
2953.97	3568.65
2954.14	3810.76
2954.31	3903.86
2954.48	3773.4
2954.66	3659.06
2954.83	3683.32
2955	4072.36
2955.17	4260.82
2955.35	4251.45
2955.52	3925.74
2955.69	3602.86
2955.86	3506.85
2956.04	3848.64
2956.21	4251.15
2956.38	4122.05
2956.55	3567.5
2956.73	3192.3
2956.9	3154.52
2957.07	3353.61
2957.24	3571.51
2957.42	3561.76
2957.59	3408.08
2957.76	3444.67
2957.94	3615.79
2958.11	4114.62
2958.28	4656.71
2958.45	4934.33
2958.63	4754.75
2958.8	4162.98
2958.97	3785.51
2959.14	3751.03
2959.32	4067.05
2959.49	4344.42
2959.66	4441.85
2959.84	4346.65
2960.01	4110.3
2960.18	4048.51
2960.35	4026.24
2960.53	3930.32
2960.7	3511.3
2960.87	3119.05
2961.05	3041.55
2961.22	3273.63
2961.39	3610.39
2961.57	3890.03
2961.74	3846.83
2961.91	3621.5
2962.08	3472.66
2962.26	3374.37
2962.43	3372.98
2962.6	3488.67
2962.78	3436.09
2962.95	3279.83
2963.12	3459.36
2963.3	3801.94
2963.47	4031.52
2963.64	4168.44
2963.82	4340.93
2963.99	4616.17
2964.16	4814.5
2964.34	4897.77
2964.51	4816.78
2964.68	5029.7
2964.86	5198.12
2965.03	5251.88
2965.2	4990.93
2965.38	4933.36
2965.55	4989.15
2965.72	5349.44
2965.9	5986.64
2966.07	6839.05
2966.24	7213.84
2966.42	7087.18
2966.59	6655.66
2966.76	6191.51
2966.94	5773.65
2967.11	5284.62
2967.28	5000.78
2967.46	4757.95
2967.63	4671.43
2967.81	4795.19
2967.98	5159.26
2968.15	5401.63
2968.33	5422.86
2968.5	4969.17
2968.67	4353.07
2968.85	3876.35
2969.02	3777.77
2969.19	3714.5
2969.37	3906.1
2969.54	4269.99
2969.72	4511.97
2969.89	4758.68
2970.06	5155.16
2970.24	5299.85
2970.41	4908.95
2970.58	4191.55
2970.76	3666.45
2970.93	3663.04
2971.11	3965.38
2971.28	4196.07
2971.45	4295.9
2971.63	4251.22
2971.8	4126.44
2971.98	4077.48
2972.15	4066.65
2972.32	4008.84
2972.5	3806.68
2972.67	3789.76
2972.85	3927.72
2973.02	4087.02
2973.19	3943.76
2973.37	3450.65
2973.54	3117.04
2973.72	3102.87
2973.89	3513.84
2974.06	4041.41
2974.24	4562.73
2974.41	4831.18
2974.59	4961.48
2974.76	4623.82
2974.94	4072.45
2975.11	3424.43
2975.28	3026.23
2975.46	2962.13
2975.63	3035.22
2975.81	3292.59
2975.98	3548.8
2976.16	3857.26
2976.33	4122.9
2976.5	4220.46
2976.68	4088.82
2976.85	3905.66
2977.03	3899.49
2977.2	4139.33
2977.38	4210.23
2977.55	4075.44
2977.72	3871.41
2977.9	3838.36
2978.07	3878.81
2978.25	3813.55
2978.42	3514.17
2978.6	3109.33
2978.77	2924.04
2978.95	3056.92
2979.12	3135.25
2979.3	3293.53
2979.47	3487.62
2979.64	3598.79
2979.82	3655.92
2979.99	3670.25
2980.17	3637.42
2980.34	3553.9
2980.52	3541.5
2980.69	3670.92
2980.87	3900.32
2981.04	4040.01
2981.22	3885.56
2981.39	3764.63
2981.57	3760.61
2981.74	3776.66
2981.92	3751.79
2982.09	3751.39
2982.27	3769.11
2982.44	3772
2982.62	3814.96
2982.79	3834.59
2982.97	3860.14
2983.14	3609.22
2983.32	3291.19
2983.49	2992.61
2983.67	3007.73
2983.84	3231.8
2984.02	3757.51
2984.19	4228.4
2984.37	4564.25
2984.54	4507.8
2984.72	4246.75
2984.89	3747
2985.07	3168.35
2985.24	2735.73
2985.42	2585.59
2985.59	2666.29
2985.77	2945.67
2985.94	3338.48
2986.12	3668.73
2986.29	3880.49
2986.47	3869.56
2986.64	3503.55
2986.82	3082.06
2986.99	2835.11
2987.17	2919.23
2987.34	3203
2987.52	3515.96
2987.69	3577.44
2987.87	3611.67
2988.04	3846.91
2988.22	4110.84
2988.4	4322.54
2988.57	4329.42
2988.75	4213.1
2988.92	4088.76
2989.1	3871.28
2989.27	3401.89
2989.45	2984.67
2989.62	3110.99
2989.8	3569.99
2989.97	3992.09
2990.15	4181.09
2990.33	4279.39
2990.5	4343.14
2990.68	4307.3
2990.85	4511.23
2991.03	4615.85
2991.2	4720.3
2991.38	4923.17
2991.56	5242.7
2991.73	5450.63
2991.91	5339.42
2992.08	5444.08
2992.26	5439.05
2992.43	5272.25
2992.61	4879.2
2992.79	4512.24
2992.96	4269.9
2993.14	4061.58
2993.31	4063.79
2993.49	4350.97
2993.66	5062.89
2993.84	5983.12
2994.02	6607.04
2994.19	6481.73
2994.37	5531.56
2994.54	4605.98
2994.72	3888.5
2994.9	3559.87
2995.07	3783.79
2995.25	4417.27
2995.42	5184.98
2995.6	5641.91
2995.78	5536.34
2995.95	5133.92
2996.13	4435.11
2996.3	3939.31
2996.48	3724.88
2996.66	3901.19
2996.83	3967.38
2997.01	3896.02
2997.18	3831.46
2997.36	3986.81
2997.54	4190.32
2997.71	4323.42
2997.89	4389.83
2998.07	4363.45
2998.24	4375.51
2998.42	4552.46
2998.59	4502.15
2998.77	4404.18
2998.95	4230.35
2999.12	4110.69
2999.3	4106.87
2999.48	4084.33
2999.65	4067.48
2999.83	4126.84
3000.01	4167.14
3000.18	4072.78
3000.36	3818.86
3000.54	3590.7
3000.71	3599.65
3000.89	3732.37
3001.06	3637.82
3001.24	3357.31
3001.42	3093.04
3001.59	2989.97
3001.77	3196.19
3001.95	3473.51
3002.12	3639.82
3002.3	3627.47
3002.48	3501.73
3002.65	3192.57
3002.83	3139.39
3003.01	3246.89
3003.18	3219.96
3003.36	2998.45
3003.54	2708.09
3003.71	2796.4
3003.89	3322.97
3004.07	4013.54
3004.24	4548.2
3004.42	4875.12
3004.6	4983.85
3004.77	4865.55
3004.95	4437.21
3005.13	3919.44
3005.31	3351.25
3005.48	3063.78
3005.66	2740.17
3005.84	2545.24
3006.01	2451.65
3006.19	2533.14
3006.37	2853.05
3006.54	3024.92
3006.72	3218.55
3006.9	3490.53
3007.08	3832.9
3007.25	4128.73
3007.43	4281.94
3007.61	4310.25
3007.78	4244.83
3007.96	4019.68
3008.14	3820.56
3008.31	3728.23
3008.49	3853.45
3008.67	3924.59
3008.85	3779.55
3009.02	3709.4
3009.2	3713.18
3009.38	3802.65
3009.56	3955.49
3009.73	3944.93
3009.91	3852.52
3010.09	3867.18
3010.26	3874.46
3010.44	3831.44
3010.62	3707.73
3010.8	3668.8
3010.97	3758.23
3011.15	3967.53
3011.33	4022.07
3011.51	3923.28
3011.68	3777.09
3011.86	3686.09
3012.04	3841.56
3012.22	4182.56
3012.39	4432.05
3012.57	4329.95
3012.75	4088.6
3012.93	3872.69
3013.1	4005.12
3013.28	4056.5
3013.46	4004.19
3013.64	3953.07
3013.81	3963.13
3013.99	4025.25
3014.17	4099.11
3014.35	4014.3
3014.52	3898.3
3014.7	3688
3014.88	3555.55
3015.06	3521.34
3015.24	3569.92
3015.41	3646.17
3015.59	3790.62
3015.77	4038.68
3015.95	4301.23
3016.12	4347.55
3016.3	4052.87
3016.48	3456.57
3016.66	2850.93
3016.84	2634.19
3017.01	2871.56
3017.19	3335.11
3017.37	3726.71
3017.55	3823.48
3017.73	3741.25
3017.9	3698.96
3018.08	3738.86
3018.26	3814.08
3018.44	3826.46
3018.62	3779.24
3018.79	3502.05
3018.97	3318.2
3019.15	3366.33
3019.33	3590.26
3019.51	4016.38
3019.69	4316.01
3019.86	4385.49
3020.04	4385.48
3020.22	4402.26
3020.4	4215.45
3020.58	3796.04
3020.75	3343.55
3020.93	3114.53
3021.11	3012.98
3021.29	3056.13
3021.47	2986.42
3021.65	2899.83
3021.82	2809.66
3022	2833.98
3022.18	2976.46
3022.36	3286.99
3022.54	3654.21
3022.72	3839.04
3022.89	3769.03
3023.07	3679.98
3023.25	3613.45
3023.43	3593.67
3023.61	3562.16
3023.79	3793.4
3023.97	4236.79
3024.14	4616.69
3024.32	4730.08
3024.5	4714.89
3024.68	4555.11
3024.86	4254.98
3025.04	3803.67
3025.22	3472.56
3025.39	3455.35
3025.57	3368.73
3025.75	3200.28
3025.93	3045.88
3026.11	2962.14
3026.29	2941.97
3026.47	3060.16
3026.65	3288.03
3026.82	3633.41
3027	3959.18
3027.18	4213.25
3027.36	4466.97
3027.54	4508.13
3027.72	4259.72
3027.9	3731.66
3028.08	3303.12
3028.26	3081.11
3028.43	3015.48
3028.61	3090.38
3028.79	3004.36
3028.97	2749.81
3029.15	2673.85
3029.33	2790.96
3029.51	3053.95
3029.69	3431.47
3029.87	3816.15
3030.05	4045.05
3030.22	3905.72
3030.4	3706.28
3030.58	3481.47
3030.76	3312.48
3030.94	3299.63
3031.12	3090.42
3031.3	2938.26
3031.48	2826.76
3031.66	2840.74
3031.84	2960.65
3032.02	3353.25
3032.2	3822.12
3032.37	4036.46
3032.55	4041.69
3032.73	4039.89
3032.91	4329.13
3033.09	4813.49
3033.27	4884.52
3033.45	4519.89
3033.63	3995.49
3033.81	3673.08
3033.99	3699.28
3034.17	3794.14
3034.35	3813.95
3034.53	3545.43
3034.71	3469.29
3034.89	3540.6
3035.07	3569.2
3035.25	3782.08
3035.42	3897.65
3035.6	3794.78
3035.78	3614.69
3035.96	3260.35
3036.14	3077.11
3036.32	2997.04
3036.5	3084.45
3036.68	3460.62
3036.86	3729.21
3037.04	3710.04
3037.22	3373.14
3037.4	3205.51
3037.58	3235.95
3037.76	3410.92
3037.94	3509.41
3038.12	3512.19
3038.3	3572
3038.48	3502.72
3038.66	3406.81
3038.84	3351.64
3039.02	3527.97
3039.2	3894.39
3039.38	4195.93
3039.56	4485.45
3039.74	4426.71
3039.92	4166.8
3040.1	3863.96
3040.28	3568.48
3040.46	3455.76
3040.64	3600.64
3040.82	3513.18
3041	3287.64
3041.18	3087.96
3041.36	3121.42
3041.54	3350.73
3041.72	3599.16
3041.9	3788.15
3042.08	3866.4
3042.26	3984.97
3042.44	4259.79
3042.62	4813.23
3042.8	5326.59
3042.98	5948.26
3043.16	6481.61
3043.34	6982.52
3043.52	7336.84
3043.7	7857.52
3043.88	8668.39
3044.06	9525.42
3044.24	9834.87
3044.42	9174.58
3044.6	7877.19
3044.78	6255.13
3044.96	5041.7
3045.14	4488.16
3045.32	4449.24
3045.5	4816
3045.69	5273.79
3045.87	5475.76
3046.05	5530.04
3046.23	5595.93
3046.41	5761.4
3046.59	6048.09
3046.77	5969.02
3046.95	5605.46
3047.13	5312.55
3047.31	5019.01
3047.49	4651.45
3047.67	4655.29
3047.85	4855.81
3048.03	5418.49
3048.21	5811.04
3048.39	5734.61
3048.57	5408.82
3048.76	5075.39
3048.94	4796.31
3049.12	4601.84
3049.3	4395.56
3049.48	4392.54
3049.66	4653.23
3049.84	5049.26
3050.02	5001.69
3050.2	4810.35
3050.38	4697.75
3050.56	4641.25
3050.74	4505.81
3050.93	4383.8
3051.11	4312.07
3051.29	4207.6
3051.47	4193.31
3051.65	4187.8
3051.83	4532.63
3052.01	4886.08
3052.19	4847.66
3052.37	4573.6
3052.55	4232.54
3052.74	4006.59
3052.92	4031.96
3053.1	3873.37
3053.28	3678.49
3053.46	3497.8
3053.64	3445.45
3053.82	3678.27
3054	3876.3
3054.19	3969.44
3054.37	3909.08
3054.55	3899.56
3054.73	4036.15
3054.91	4186.75
3055.09	4406.51
3055.27	4479
3055.45	4347.82
3055.64	4032.75
3055.82	3712.59
3056	3747.77
3056.18	3863.56
3056.36	4277.79
3056.54	4573.7
3056.72	4513.87
3056.91	4160.18
3057.09	3796.56
3057.27	3507.1
3057.45	3327.23
3057.63	3179.48
3057.81	2978.96
3057.99	2829.1
3058.18	2878.52
3058.36	3159.63
3058.54	3600.58
3058.72	4014.59
3058.9	4090.84
3059.08	3685.06
3059.27	3333.87
3059.45	3217.22
3059.63	3517.33
3059.81	4034.68
3059.99	4552.9
3060.17	4869.39
3060.36	5004.09
3060.54	4723.57
3060.72	4167.92
3060.9	3760.55
3061.08	3675.24
3061.27	3992.71
3061.45	4456.37
3061.63	4517.75
3061.81	4121.61
3061.99	3679.52
3062.17	3705.12
3062.36	4220.57
3062.54	4814.29
3062.72	5010.38
3062.9	4829.1
3063.08	4432.93
3063.27	4316.42
3063.45	4365.57
3063.63	4073.91
3063.81	3692.92
3063.99	3290.52
3064.18	3122.87
3064.36	3201.36
3064.54	3362.26
3064.72	3600.04
3064.91	3784.57
3065.09	3745.89
3065.27	3570.95
3065.45	3345.62
3065.63	3178.93
3065.82	3313.42
3066	3391.88
3066.18	3340.83
3066.36	3357.85
3066.55	3618.13
3066.73	3861.71
3066.91	3937.83
3067.09	3928.23
3067.28	3901.68
3067.46	3898.43
3067.64	3956.02
3067.82	3987.26
3068	4050.15
3068.19	4041.18
3068.37	3934.53
3068.55	3775.78
3068.73	3633.29
3068.92	3554.91
3069.1	3371.85
3069.28	3297.25
3069.47	3302.67
3069.65	3497.55
3069.83	3834.13
3070.01	4089.27
3070.2	4141.86
3070.38	3742.45
3070.56	3267.48
3070.74	3136.24
3070.93	3448.04
3071.11	3808.74
3071.29	3942.9
3071.47	3693.6
3071.66	3391.89
3071.84	3357.4
3072.02	3604.19
3072.21	3708.35
3072.39	3813.69
3072.57	3936.96
3072.75	4137.4
3072.94	4524.51
3073.12	4746.71
3073.3	4565.97
3073.49	4177.69
3073.67	3836.34
3073.85	3641.87
3074.03	3550.72
3074.22	3385.75
3074.4	3238.18
3074.58	3054.82
3074.77	3099.54
3074.95	3181.67
3075.13	3415.39
3075.32	3727.59
3075.5	3744.76
3075.68	3670.07
3075.87	3630.27
3076.05	3744.75
3076.23	3879.81
3076.42	3997.54
3076.6	3880.42
3076.78	3627.99
3076.96	3607.56
3077.15	3658.67
3077.33	3478.01
3077.51	3321.95
3077.7	3346.55
3077.88	3501.88
3078.06	3552.93
3078.25	3556.45
3078.43	3443.59
3078.61	3460.87
3078.8	3502.89
3078.98	3783.66
3079.17	4096.73
3079.35	4152.04
3079.53	3961.86
3079.72	3561.1
3079.9	3247.46
3080.08	3127.83
3080.27	3263.94
3080.45	3446.63
3080.63	3773.61
3080.82	4027.26
3081	4164.69
3081.18	3903.4
3081.37	3680.35
3081.55	3441.79
3081.74	3341.62
3081.92	3062.67
3082.1	2714.23
3082.29	2478.9
3082.47	2578.19
3082.65	2804.19
3082.84	2881.4
3083.02	2793.89
3083.21	2907.49
3083.39	3163.96
3083.57	3343.06
3083.76	3245.38
3083.94	3193.55
3084.12	3121.09
3084.31	3255.49
3084.49	3465.27
3084.68	3666.93
3084.86	3742.16
3085.04	3830.67
3085.23	3777.38
3085.41	3632.01
3085.6	3449.95
3085.78	3393.79
3085.96	3528.51
3086.15	3823.24
3086.33	3854.23
3086.52	3647.09
3086.7	3340.74
3086.88	3169.48
3087.07	3013.76
3087.25	2893.06
3087.44	2885.23
3087.62	3051.61
3087.81	3332.28
3087.99	3642.5
3088.17	3737.09
3088.36	3699.6
3088.54	3426.96
3088.73	3320.83
3088.91	3052.88
3089.1	2878.59
3089.28	2962.9
3089.46	3340.51
3089.65	3719.87
3089.83	3911.35
3090.02	3880.78
3090.2	3878.63
3090.39	3925.99
3090.57	3902.24
3090.76	3701.35
3090.94	3404.2
3091.12	3293.32
3091.31	3506.99
3091.49	3940
3091.68	4107.87
3091.86	4110.16
3092.05	3935.94
3092.23	3793.9
3092.42	3905.45
3092.6	4045.87
3092.79	4086.37
3092.97	4015.78
3093.15	3743.84
3093.34	3428.64
3093.52	3106.69
3093.71	3076.41
3093.89	3263.59
3094.08	3472.13
3094.26	3445.56
3094.45	3373.72
3094.63	3249.06
3094.82	3167.39
3095	3132.47
3095.19	3248.06
3095.37	3369.93
3095.56	3605.88
3095.74	3932.24
3095.93	4295.06
3096.11	4611.86
3096.3	4514.21
3096.48	3933.82
3096.67	3156.7
3096.85	2750.68
3097.04	2803.78
3097.22	3261.62
3097.41	3752.1
3097.59	3993.26
3097.78	3961.13
3097.96	3884.81
3098.15	3845.35
3098.33	4333.38
3098.52	4826.76
3098.7	5004.46
3098.89	4685.55
3099.07	4274.52
3099.26	4264.73
3099.44	4474.54
3099.63	4839.2
3099.82	4964.38
3100	4913.42
3100.19	4910.13
3100.37	4600.78
3100.56	4078.05
3100.74	3740.98
3100.93	3733.72
3101.11	4069.9
3101.3	4469.84
3101.48	4646.5
3101.67	4681.56
3101.85	4698.66
3102.04	4562.42
3102.23	4138.71
3102.41	3783.28
3102.6	3569.36
3102.78	3564.74
3102.97	3700.58
3103.15	3682.34
3103.34	3662.58
3103.52	3502.34
3103.71	3415.72
3103.9	3624.23
3104.08	3729.35
3104.27	3729.82
3104.45	3645.75
3104.64	3640.9
3104.82	3724.56
3105.01	3989.05
3105.2	4123.61
3105.38	4175.16
3105.57	4070.98
3105.75	3841.12
3105.94	3525.07
3106.12	3143.96
3106.31	3154.01
3106.5	3302.01
3106.68	3468.96
3106.87	3542.15
3107.05	3307.19
3107.24	3059.67
3107.43	3189.59
3107.61	3602.81
3107.8	4125.22
3107.98	4325.58
3108.17	3884.69
3108.36	3188.16
3108.54	2688.96
3108.73	2783.07
3108.91	3225.63
3109.1	3733.87
3109.29	4016.74
3109.47	3968.27
3109.66	3616.7
3109.85	3403.35
3110.03	3253.29
3110.22	3323.29
3110.4	3545.35
3110.59	3757.94
3110.78	4000.44
3110.96	4117.74
3111.15	4069.08
3111.34	3927.96
3111.52	3975.18
3111.71	4072.12
3111.89	4091.7
3112.08	4158.05
3112.27	4162.76
3112.45	4142.54
3112.64	3883.98
3112.83	3679.36
3113.01	3646.21
3113.2	3932.5
3113.39	4100.21
3113.57	4136.51
3113.76	4032.83
3113.95	3755.18
3114.13	3484.47
3114.32	3511.1
3114.51	3882.96
3114.69	4295.19
3114.88	4589.99
3115.07	4658.44
3115.25	4485.35
3115.44	4180.87
3115.63	3990.48
3115.81	3975.11
3116	4101.87
3116.19	4325.08
3116.37	4243.28
3116.56	4068.48
3116.75	3950.36
3116.93	3998.64
3117.12	3948.47
3117.31	3864.25
3117.49	3666.96
3117.68	3724.71
3117.87	4305.72
3118.05	5355.58
3118.24	6658.71
3118.43	7468.43
3118.62	7646.31
3118.8	6907.83
3118.99	5699.94
3119.18	4543.42
3119.36	3698.63
3119.55	3148.73
3119.74	3057.88
3119.92	3179.25
3120.11	3454.96
3120.3	3824.59
3120.49	4104.99
3120.67	4000.54
3120.86	3883.47
3121.05	3788.09
3121.24	3935.04
3121.42	4238.83
3121.61	4354.09
3121.8	4222.93
3121.98	3785.39
3122.17	3400.78
3122.36	3560.59
3122.55	3803.34
3122.73	3989.86
3122.92	3868.72
3123.11	3695.52
3123.3	3515.41
3123.48	3607.95
3123.67	3803.68
3123.86	3951.3
3124.05	4013.65
3124.23	4032.24
3124.42	4036.57
3124.61	4256.29
3124.8	4441.72
3124.98	4693.97
3125.17	5175.56
3125.36	5951.8
3125.55	6627
3125.73	7145.6
3125.92	7643.47
3126.11	8158.38
3126.3	8198.69
3126.48	7763.61
3126.67	6842.75
3126.86	5850.89
3127.05	4948.77
3127.23	4399.56
3127.42	4202.6
3127.61	4407.06
3127.8	4538.74
3127.99	4688.9
3128.17	4812.21
3128.36	4798.87
3128.55	4774.91
3128.74	4525.68
3128.93	4263.92
3129.11	4105.68
3129.3	3773.77
3129.49	3735.95
3129.68	3871.8
3129.87	3960.41
3130.05	3776.2
3130.24	3715.3
3130.43	3800.75
3130.62	4277.75
3130.81	4648.35
3130.99	4622.92
3131.18	4470.91
3131.37	3992.58
3131.56	3551.9
3131.75	3103.05
3131.93	2801.68
3132.12	2592.79
3132.31	2683.81
3132.5	2997.64
3132.69	3455.92
3132.88	3924.81
3133.06	4343.32
3133.25	4518.56
3133.44	4340.8
3133.63	3836.78
3133.82	3314.88
3134.01	2946.01
3134.19	2883.26
3134.38	3220.24
3134.57	3828.49
3134.76	4360.11
3134.95	4402.73
3135.14	4138.11
3135.32	3607.09
3135.51	3133.74
3135.7	2967.04
3135.89	3235.61
3136.08	3706.04
3136.27	4032.92
3136.46	4044.56
3136.64	3784.63
3136.83	3490.11
3137.02	3354.17
3137.21	3382.91
3137.4	3505.65
3137.59	3594.21
3137.78	3498
3137.97	3273.08
3138.15	2918.42
3138.34	2507.68
3138.53	2471.82
3138.72	2631.28
3138.91	2819.92
3139.1	2844.31
3139.29	2786.3
3139.48	2830.47
3139.66	2805.87
3139.85	2622.11
3140.04	2646.55
3140.23	2927.86
3140.42	3320.22
3140.61	3427.85
3140.8	3262.83
3140.99	3073.6
3141.18	2938.64
3141.37	3160.17
3141.55	3577.58
3141.74	3868.95
3141.93	3740.09
3142.12	3437.04
3142.31	2957.17
3142.5	2852.61
3142.69	2853.95
3142.88	3006.77
3143.07	3303.27
3143.26	3725.42
3143.45	3883.26
3143.63	3850.77
3143.82	3493.1
3144.01	3146.12
3144.2	2796.87
3144.39	2639.47
3144.58	2650.99
3144.77	2885.86
3144.96	3184.95
3145.15	3362.67
3145.34	3415.21
3145.53	3306.86
3145.72	3126.38
3145.91	2953.08
3146.1	2771.55
3146.29	2822.74
3146.48	2947.1
3146.66	3058.08
3146.85	3145
3147.04	3162
3147.23	3226.47
3147.42	3215.14
3147.61	2955.84
3147.8	2539.34
3147.99	2266.21
3148.18	2426.37
3148.37	2911.02
3148.56	3422.29
3148.75	3725.99
3148.94	3622.79
3149.13	3305.12
3149.32	3013.92
3149.51	2887.94
3149.7	3007.29
3149.89	3128.36
3150.08	3067.03
3150.27	2687.65
3150.46	2386.41
3150.65	2421.16
3150.84	2582.28
3151.03	2851.41
3151.22	2942.13
3151.41	3022.39
3151.6	3014.1
3151.79	3262.72
3151.98	3404.55
3152.17	3665.09
3152.36	3727.96
3152.55	3761.48
3152.74	3718.44
3152.93	3704.84
3153.12	3577.51
3153.31	3637.04
3153.5	3639.35
3153.69	3412.72
3153.88	3067.67
3154.07	2830.72
3154.26	2821.01
3154.45	2959.69
3154.64	3437.47
3154.83	3990.17
3155.02	4325.28
3155.21	4384.66
3155.4	4250.91
3155.59	3942.55
3155.78	3480.85
3155.97	3395
3156.16	3561.18
3156.35	3806.26
3156.54	3940.97
3156.73	4046.81
3156.92	4005.58
3157.11	3818.75
3157.3	3743.26
3157.5	3771.27
3157.69	3889.2
3157.88	3916.23
3158.07	3800.22
3158.26	3409.75
3158.45	3031.92
3158.64	2762.68
3158.83	2817.47
3159.02	3028.75
3159.21	3026.74
3159.4	2866.88
3159.59	2779.04
3159.78	2832.31
3159.97	2914.11
3160.16	3017.56
3160.35	2948.94
3160.55	2917.74
3160.74	2960.45
3160.93	3001.65
3161.12	3146.43
3161.31	3099.92
3161.5	3022.92
3161.69	2896.74
3161.88	2909.92
3162.07	3062.89
3162.26	3352.81
3162.45	3496.28
3162.64	3727.91
3162.84	4123.83
3163.03	4584.16
3163.22	4654.79
3163.41	4442.22
3163.6	3938.38
3163.79	3448.7
3163.98	3232.28
3164.17	3438.51
3164.36	3696.03
3164.56	3781.43
3164.75	3543.48
3164.94	3394.37
3165.13	3250.73
3165.32	3193.85
3165.51	3049.53
3165.7	2830.25
3165.89	2724.67
3166.09	2847.32
3166.28	3022.25
3166.47	3246.63
3166.66	3151.21
3166.85	2964.3
3167.04	2732.34
3167.23	2685.65
3167.42	2705.53
3167.62	2687.6
3167.81	2671.37
3168	2765.83
3168.19	3026.02
3168.38	3233.97
3168.57	3195.37
3168.76	2960.07
3168.96	2420.4
3169.15	1997.53
3169.34	1944.41
3169.53	2214.28
3169.72	2779.95
3169.91	3406.59
3170.11	3720.83
3170.3	3683.05
3170.49	3545.52
3170.68	3341.91
3170.87	3324.58
3171.06	3469.14
3171.26	3581.29
3171.45	3589.19
3171.64	3578.39
3171.83	3628.75
3172.02	3663.27
3172.21	3621.18
3172.41	3635.37
3172.6	3825.45
3172.79	4006.89
3172.98	4034.81
3173.17	3800.4
3173.37	3426.84
3173.56	3109.08
3173.75	2948.93
3173.94	2913.12
3174.13	2888.08
3174.33	2725.29
3174.52	2573.71
3174.71	2593.28
3174.9	2813.14
3175.09	3047.3
3175.29	3223.49
3175.48	3357.47
3175.67	3391.66
3175.86	3407.36
3176.05	3259.85
3176.25	2957.12
3176.44	2666.09
3176.63	2633.11
3176.82	2919.41
3177.02	3224.75
3177.21	3361.81
3177.4	3319.48
3177.59	3093.84
3177.79	2809.07
3177.98	2548.44
3178.17	2535.23
3178.36	2735.11
3178.55	2994.57
3178.75	3227.84
3178.94	3274.13
3179.13	3259.26
3179.32	3316.64
3179.52	3296.98
3179.71	3344.75
3179.9	3417.22
3180.09	3412.96
3180.29	3315.07
3180.48	3095.06
3180.67	2868.8
3180.86	2740.17
3181.06	2696.41
3181.25	2743.24
3181.44	2937.66
3181.64	3015.59
3181.83	2900.19
3182.02	2524.1
3182.21	2409.23
3182.41	2580.43
3182.6	2850.36
3182.79	3115.02
3182.98	3433.36
3183.18	3643.26
3183.37	3643.58
3183.56	3352.62
3183.76	2902.55
3183.95	2597.7
3184.14	2529.03
3184.33	2636.11
3184.53	2876.49
3184.72	2970.8
3184.91	2989.18
3185.11	2937.3
3185.3	2998.59
3185.49	3166.95
3185.69	3313.88
3185.88	3340.34
3186.07	3240.27
3186.26	2934.12
3186.46	2679.86
3186.65	2775.56
3186.84	3004.58
3187.04	3272.25
3187.23	3527.81
3187.42	3339.49
3187.62	2958.06
3187.81	2613.19
3188	2522.1
3188.2	2578.58
3188.39	2796.09
3188.58	3188.97
3188.78	3677.19
3188.97	4055.45
3189.16	3972.93
3189.36	3624.67
3189.55	3214.9
3189.74	3022.01
3189.94	3140.41
3190.13	3231.62
3190.32	3269.08
3190.52	3322.3
3190.71	3193.77
3190.9	3040.11
3191.1	3012.95
3191.29	2973.67
3191.49	2883.74
3191.68	2755.98
3191.87	2744.99
3192.07	2666.01
3192.26	2507.47
3192.45	2303.45
3192.65	2242.02
3192.84	2324.1
3193.03	2514.84
3193.23	2766.29
3193.42	3013.57
3193.62	3078.06
3193.81	2955.08
3194	2738.14
3194.2	2587.41
3194.39	2269.28
3194.58	2299.12
3194.78	2563.14
3194.97	2837.25
3195.17	2835.86
3195.36	2627.75
3195.55	2451.46
3195.75	2264.68
3195.94	2253.17
3196.14	2338.5
3196.33	2671.77
3196.52	3091.91
3196.72	3299.93
3196.91	3150.17
3197.11	2790.79
3197.3	2579.28
3197.49	2618.57
3197.69	2849.81
3197.88	3081.54
3198.08	3329.67
3198.27	3535.46
3198.47	3583.72
3198.66	3415.52
3198.85	3176.76
3199.05	3047.97
3199.24	3053.44
3199.44	2947.86
3199.63	2737.37
3199.83	2432.15
3200.02	2446.6
3200.21	2750.72
3200.41	3423.37
3200.6	3748.99
3200.8	3640.36
3200.99	3190.63
3201.19	2857.28
3201.38	2490.05
3201.58	2473.66
3201.77	2377.79
3201.96	2427.8
3202.16	2581.02
3202.35	2813.41
3202.55	3033
3202.74	3178.01
3202.94	3226.83
3203.13	3173.5
3203.33	3046.71
3203.52	3100.26
3203.72	3178.2
3203.91	3201.25
3204.11	3027.1
3204.3	2860.46
3204.49	2820.23
3204.69	2613.27
3204.88	2337.45
3205.08	2219.06
3205.27	2551.24
3205.47	3037.05
3205.66	3492.33
3205.86	3599.18
3206.05	3557.16
3206.25	3580.74
3206.44	3641.96
3206.64	3743.47
3206.83	3568.36
3207.03	3216.41
3207.22	2948.82
3207.42	2755.62
3207.61	2770.41
3207.81	2908.92
3208	2944.29
3208.2	3130.58
3208.39	3453.54
3208.59	3663.08
3208.78	3745.07
3208.98	3651.84
3209.17	3454.44
3209.37	3417.56
3209.56	3334.62
3209.76	3111.39
3209.96	2988.8
3210.15	3061.27
3210.35	3246.12
3210.54	3518.43
3210.74	3734.95
3210.93	3819.79
3211.13	3945.75
3211.32	4022.43
3211.52	3815.41
3211.71	3542.77
3211.91	3469.17
3212.1	3609.07
3212.3	4216.07
3212.5	5152.48
3212.69	6843.87
3212.89	9207.68
3213.08	11557.8
[truncated: 5,983 more rows]

## Sheet: 4h
Fig 4h
Deconvolved mass spectra of the indicated LC peaks revealed: CLIMP-63 luminal monomers with a mass of 57821 Da (green peak).
NL	271000
RAW			Normalised			Normalised data for figure
Mass	Intensity		Mass	Relative Intensity %		Parameters
57819.1	0		57819.1	0		0% - smallest value in each data set
57819.2	21.6795		57819.2	0.00801455		100% - largest value in each data set
57819.3	46.8039		57819.3	0.0173026
57819.4	97.7893		57819.4	0.0361511
57819.5	197.732		57819.5	0.0730984
57819.6	386.939		57819.6	0.143045
57819.7	732.797		57819.7	0.270903
57819.8	1343.08		57819.8	0.496515
57819.9	2382.31		57819.9	0.880701
57820	4089.52		57820	1.51183
57820.1	6793.96		57820.1	2.51161
57820.2	10923.2		57820.2	4.03814
57820.3	16996.4		57820.3	6.28329
57820.4	25594.1		57820.4	9.46172
57820.5	37299.3		57820.5	13.7889
57820.6	52606.3		57820.6	19.4477
57820.7	71804.7		57820.7	26.545
57820.8	94851.8		57820.8	35.0651
57820.9	121259		57820.9	44.8276
57821	150025		57821	55.4616
57821.1	179633		57821.1	66.4075
57821.2	208156		57821.2	76.9518
57821.3	233436		57821.3	86.2975
57821.4	253352		57821.4	93.6601
57821.5	266108		57821.5	98.3759
57821.6	270502		57821.6	100
57821.7	266108		57821.7	98.3759
57821.8	253352		57821.8	93.6601
57821.9	233436		57821.9	86.2975
57822	208156		57822	76.9518
57822.1	179633		57822.1	66.4075
57822.2	150025		57822.2	55.4616
57822.3	121259		57822.3	44.8276
57822.4	94851.8		57822.4	35.0651
57822.5	71804.7		57822.5	26.545
57822.6	52606.3		57822.6	19.4477
57822.7	37299.3		57822.7	13.7889
57822.8	25594.1		57822.8	9.46172
57822.9	16996.4		57822.9	6.28329
57823	10923.2		57823	4.03814
57823.1	6793.96		57823.1	2.51161
57823.2	4089.52		57823.2	1.51183
57823.3	2382.31		57823.3	0.880701
57823.4	1343.08		57823.4	0.496515
57823.5	732.797		57823.5	0.270903
57823.6	386.939		57823.6	0.143045
57823.7	197.732		57823.7	0.0730984
57823.8	97.7893		57823.8	0.0361511
57823.9	0		57823.9	0

## Sheet: S4c_top
Fig S4c_top_left
LC chromatogram of Intact mass LC-MS analysis under denaturing conditions of purified LD-CLIMP-63-FLAG.
CHROMATOGRAM
NL	164000000
Data points: 385
RAW			Normalised data for figure			Normalised data for figure
Time	Intensity		Time	Relative Intensity %		Parameters
4.05619	14026.3		4.05619	0		0% - smallest value in each data set
4.11554	187411		4.11554	0.10554		100% - largest value in each data set
4.17491	281985		4.17491	0.163108
4.23429	144832		4.23429	0.0796225
4.29365	94942		4.29365	0.0492538
4.35301	86157.8		4.35301	0.0439068
4.41237	52722.1		4.41237	0.0235544
4.47176	60017.4		4.47176	0.027995
4.5311	57396.3		4.5311	0.0263996
4.59044	58244.6		4.59044	0.0269159
4.64978	59178.5		4.64978	0.0274844
4.70913	49937.7		4.70913	0.0218595
4.76849	59820.9		4.76849	0.0278755
4.82785	50298.2		4.82785	0.0220789
4.88719	62163.7		4.88719	0.0293015
4.94654	51661.3		4.94654	0.0229086
5.00587	54267		5.00587	0.0244948
5.06522	53856.4		5.06522	0.0242448
5.12458	65680.1		5.12458	0.031442
5.18394	67615.8		5.18394	0.0326203
5.24329	71010.4		5.24329	0.0346866
5.30266	54913.5		5.30266	0.0248883
5.36201	67129.1		5.36201	0.032324
5.42136	61464.9		5.42136	0.0288762
5.4807	61953.7		5.4807	0.0291737
5.54004	64840		5.54004	0.0309306
5.59939	75281.8		5.59939	0.0372866
5.65876	75168.2		5.65876	0.0372174
5.71811	80946.8		5.71811	0.0407349
5.77746	83289.7		5.77746	0.0421611
5.83681	109470		5.83681	0.0580971
5.89618	121126		5.89618	0.0651922
5.95552	115542		5.95552	0.0617931
6.01486	143296		6.01486	0.0786872
6.07421	156804		6.07421	0.0869094
6.13357	155453		6.13357	0.086087
6.1929	174484		6.1929	0.0976716
6.25226	208264		6.25226	0.118233
6.3116	212242		6.3116	0.120655
6.37097	216136		6.37097	0.123025
6.43031	273684		6.43031	0.158055
6.48968	362270		6.48968	0.211978
6.54904	403983		6.54904	0.237369
6.6084	416439		6.6084	0.244951
6.66777	519845		6.66777	0.307895
6.72713	639092		6.72713	0.380481
6.78649	695240		6.78649	0.414658
6.84588	731953		6.84588	0.437006
6.90527	809714		6.90527	0.484339
6.96464	912880		6.96464	0.547137
7.02401	892458		7.02401	0.534706
7.08338	862925		7.08338	0.516729
7.14275	883104		7.14275	0.529012
7.20212	762873		7.20212	0.455827
7.26148	692901		7.26148	0.413235
7.32086	616324		7.32086	0.366622
7.38022	549426		7.38022	0.325901
7.43957	461705		7.43957	0.272505
7.49894	411383		7.49894	0.241873
7.55829	384092		7.55829	0.225261
7.61765	365396		7.61765	0.213881
7.67701	379840		7.67701	0.222673
7.73636	345015		7.73636	0.201474
7.79572	395512		7.79572	0.232212
7.85508	377911		7.85508	0.221499
7.91444	375322		7.91444	0.219923
7.97379	373557		7.97379	0.218849
8.03316	370901		8.03316	0.217232
8.09252	351231		8.09252	0.205259
8.15187	387495		8.15187	0.227332
8.21123	367120		8.21123	0.21493
8.2706	322931		8.2706	0.188032
8.32996	398198		8.32996	0.233847
8.38932	322568		8.38932	0.187811
8.44868	345539		8.44868	0.201794
8.50807	308244		8.50807	0.179092
8.56743	332349		8.56743	0.193765
8.6268	292575		8.6268	0.169554
8.68616	281852		8.68616	0.163027
8.74552	279763		8.74552	0.161755
8.80488	277284		8.80488	0.160246
8.86424	306778		8.86424	0.178199
8.92359	262578		8.92359	0.151295
8.98296	303671		8.98296	0.176308
9.04232	340485		9.04232	0.198717
9.10169	302993		9.10169	0.175895
9.16104	371848		9.16104	0.217808
9.2204	367710		9.2204	0.215289
9.27976	425728		9.27976	0.250605
9.33913	444890		9.33913	0.262269
9.39848	459688		9.39848	0.271276
9.45786	504630		9.45786	0.298633
9.51722	499845		9.51722	0.295721
9.57657	537711		9.57657	0.31877
9.63594	523214		9.63594	0.309945
9.6953	505077		9.6953	0.298905
9.75468	543047		9.75468	0.322018
9.81403	520510		9.81403	0.3083
9.8734	492410		9.8734	0.291195
9.93277	486608		9.93277	0.287663
9.99213	454313		9.99213	0.268005
10.0515	460364		10.0515	0.271688
10.1109	449614		10.1109	0.265145
10.1702	475539		10.1702	0.280925
10.2296	413721		10.2296	0.243296
10.2889	437702		10.2889	0.257894
10.3483	456582		10.3483	0.269386
10.4077	394415		10.4077	0.231545
10.467	432722		10.467	0.254863
10.5264	423897		10.5264	0.249491
10.5857	399954		10.5857	0.234916
10.6451	387351		10.6451	0.227245
10.7045	373826		10.7045	0.219012
10.7638	425577		10.7638	0.250513
10.8232	450680		10.8232	0.265794
10.8826	420329		10.8826	0.247318
10.942	445244		10.942	0.262484
11.0013	475382		11.0013	0.28083
11.0607	435520		11.0607	0.256566
11.1201	427769		11.1201	0.251847
11.1794	401406		11.1794	0.2358
11.2388	446584		11.2388	0.2633
11.2981	456734		11.2981	0.269479
11.3575	398497		11.3575	0.23403
11.4169	433547		11.4169	0.255365
11.4762	414441		11.4762	0.243734
11.5356	366613		11.5356	0.214621
11.5949	341109		11.5949	0.199097
11.6543	330144		11.6543	0.192422
11.7136	316881		11.7136	0.184349
11.773	342630		11.773	0.200023
11.8324	357375		11.8324	0.208998
11.8917	334086		11.8917	0.194822
11.9511	330946		11.9511	0.192911
12.0104	306277		12.0104	0.177895
12.0698	333595		12.0698	0.194523
12.1292	324025		12.1292	0.188698
12.1885	323646		12.1885	0.188467
12.2479	344740		12.2479	0.201307
12.3072	331497		12.3072	0.193246
12.3666	372321		12.3666	0.218096
12.4259	353327		12.4259	0.206534
12.4853	383743		12.4853	0.225049
12.5447	377043		12.5447	0.22097
12.604	398768		12.604	0.234194
12.6634	380341		12.6634	0.222978
12.7227	404081		12.7227	0.237428
12.7821	434456		12.7821	0.255918
12.8415	416038		12.8415	0.244707
12.9008	455218		12.9008	0.268556
12.9602	428655		12.9602	0.252387
13.0195	391936		13.0195	0.230035
13.0789	427395		13.0789	0.25162
13.1382	458760		13.1382	0.270712
13.1976	446573		13.1976	0.263294
13.257	452413		13.257	0.266848
13.3163	424172		13.3163	0.249658
13.3757	425249		13.3757	0.250313
13.435	418826		13.435	0.246404
13.4944	487332		13.4944	0.288103
13.5538	414251		13.5538	0.243619
13.6131	470620		13.6131	0.277931
13.6725	441945		13.6725	0.260476
13.7319	451200		13.7319	0.26611
13.7913	405644		13.7913	0.23838
13.8506	458955		13.8506	0.27083
13.91	446117		13.91	0.263016
13.9694	425912		13.9694	0.250717
14.0287	436230		14.0287	0.256998
14.0881	375393		14.0881	0.219966
14.1475	380996		14.1475	0.223376
14.2068	374994		14.2068	0.219723
14.2662	402107		14.2662	0.236227
14.3256	386744		14.3256	0.226876
14.3849	344412		14.3849	0.201108
14.4443	406007		14.4443	0.238601
14.5037	360608		14.5037	0.210966
14.563	425801		14.563	0.25065
14.6224	412756		14.6224	0.242709
14.6817	432484		14.6817	0.254717
14.7411	441387		14.7411	0.260137
14.8004	418286		14.8004	0.246075
14.8598	478264		14.8598	0.282584
14.9192	444859		14.9192	0.26225
14.9785	432848		14.9785	0.254939
15.0379	460038		15.0379	0.27149
15.0973	458109		15.0973	0.270315
15.1566	448778		15.1566	0.264636
15.216	407221		15.216	0.23934
15.2753	409561		15.2753	0.240764
15.3347	408328		15.3347	0.240014
15.3941	414496		15.3941	0.243768
15.4534	412438		15.4534	0.242516
15.5128	426739		15.5128	0.25122
15.5721	412784		15.5721	0.242726
15.6315	469863		15.6315	0.27747
15.6908	510795		15.6908	0.302386
15.7502	489245		15.7502	0.289268
15.8096	545620		15.8096	0.323584
15.8689	511427		15.8689	0.302771
15.9283	630847		15.9283	0.375462
15.9877	650933		15.9877	0.387689
16.0471	673706		16.0471	0.401551
16.1064	709935		16.1064	0.423603
16.1658	743362		16.1658	0.443951
16.2252	809104		16.2252	0.483968
16.2845	839118		16.2845	0.502238
16.3439	881802		16.3439	0.52822
16.4033	928640		16.4033	0.55673
16.4626	946815		16.4626	0.567794
16.522	1.00525e+06		16.522	0.603363
16.5814	908332		16.5814	0.544369
16.6408	922083		16.6408	0.552739
16.7001	917509		16.7001	0.549955
16.7595	883322		16.7595	0.529145
16.8189	834796		16.8189	0.499607
16.8782	824299		16.8782	0.493218
16.9376	817018		16.9376	0.488785
16.997	783066		16.997	0.468119
17.0564	801039		17.0564	0.479059
17.1158	736366		17.1158	0.439692
17.1751	719885		17.1751	0.42966
17.2345	750566		17.2345	0.448336
17.2939	817885		17.2939	0.489313
17.3533	715452		17.3533	0.426961
17.4126	767367		17.4126	0.458562
17.472	709205		17.472	0.423159
17.5314	776625		17.5314	0.464198
17.5907	724749		17.5907	0.432621
17.6501	676556		17.6501	0.403285
17.7095	733228		17.7095	0.437782
17.7689	697665		17.7689	0.416134
17.8283	697305		17.8283	0.415916
17.8876	703846		17.8876	0.419897
17.947	672857		17.947	0.401034
18.0064	680743		18.0064	0.405834
18.0657	743614		18.0657	0.444104
18.1251	744202		18.1251	0.444462
18.1845	708550		18.1845	0.422761
18.2438	645962		18.2438	0.384663
18.3032	763827		18.3032	0.456408
18.3626	697644		18.3626	0.416122
18.422	703300		18.422	0.419564
18.4813	707083		18.4813	0.421868
18.5407	770082		18.5407	0.460215
18.6001	732310		18.6001	0.437223
18.6594	732791		18.6594	0.437516
18.7188	708927		18.7188	0.42299
18.7782	748178		18.7782	0.446882
18.8375	741758		18.8375	0.442974
18.8969	737722		18.8969	0.440517
18.9563	918852		18.9563	0.550772
19.0157	919031		19.0157	0.550881
19.075	1.14938e+06		19.075	0.691094
19.1344	1.48334e+06		19.1344	0.894382
19.1938	1.85946e+06		19.1938	1.12333
19.2552	2286945		19.2552	1.38354
19.316	2.8761e+06		19.316	1.74216
19.3699	3908204		19.3699	2.37041
19.4159	5.359e+06		19.4159	3.25352
19.4539	6397378		19.4539	3.88558
19.4869	7879778		19.4869	4.78793
19.5187	10333520		19.5187	6.28153
19.5459	11619117		19.5459	7.06408
19.5713	16344292		19.5713	9.94032
19.5953	18764134		19.5953	11.4133
19.6167	24139006		19.6167	14.685
19.6384	30202818		19.6384	18.3761
19.6579	32505608		19.6579	19.7778
19.6782	39784316		19.6782	24.2084
19.6963	52081352		19.6963	31.6937
19.7146	91481184		19.7146	55.6765
19.7308	144777060		19.7308	88.118
19.7469	164297120		19.7469	100
19.7644	150314210		19.7644	91.4885
19.7806	141805470		19.7806	86.3092
19.7982	131999590		19.7982	80.3403
19.8146	127717990		19.8146	77.7341
19.8311	118766130		19.8311	72.285
19.8486	107381080		19.8486	65.3549
19.8653	103444960		19.8653	62.959
19.8831	89915800		19.8831	54.7237
19.9001	88218272		19.9001	53.6904
19.9172	80597776		19.9172	49.0518
19.9356	75028400		19.9356	45.6617
19.9531	63001828		19.9531	38.341
19.9721	51777344		19.9721	31.5086
19.9905	44823932		19.9905	27.276
20.0107	43872324		20.0107	26.6968
20.03	39364084		20.03	23.9526
20.0513	32481264		20.0513	19.763
20.0723	27413900		20.0723	16.6785
20.0948	26626148		20.0948	16.1989
20.1164	22852818		20.1164	13.9021
20.1411	20626350		20.1411	12.5468
20.165	18846958		20.165	11.4637
20.1914	15474061		20.1914	9.41061
20.217	15759045		20.217	9.58408
20.2455	14584245		20.2455	8.86897
20.2731	12918699		20.2731	7.85514
20.3041	12487617		20.3041	7.59274
20.335	12495902		20.335	7.59778
20.3641	12356747		20.3641	7.51308
20.3965	11814216		20.3965	7.18284
20.4287	10548700		20.4287	6.41251
20.4645	9793852		20.4645	5.95303
20.5023	8440025		20.5023	5.12895
20.5444	7.22533e+06		20.5444	4.38956
20.592	6088395		20.592	3.6975
20.6453	4.68248e+06		20.6453	2.84171
20.7028	3.91866e+06		20.7028	2.37677
20.7634	3.41748e+06		20.7634	2.0717
20.8248	3.16398e+06		20.8248	1.91739
20.8862	3.03719e+06		20.8862	1.84022
20.9476	3.22417e+06		20.9476	1.95403
21.0069	4150553		21.0069	2.51793
21.0663	4.19437e+06		21.0663	2.54459
21.1257	4.59147e+06		21.1257	2.78632
21.1851	5449157		21.1851	3.30839
21.2444	6.1639e+06		21.2444	3.74346
21.3038	7.19997e+06		21.3038	4.37412
21.362	10714144		21.362	6.51322
21.3992	31923586		21.3992	19.4235
21.4361	28209530		21.4361	17.1628
21.4946	14523039		21.4946	8.83171
21.556	11655380		21.556	7.08615
21.6174	10743416		21.6174	6.53104
21.6787	10941013		21.6787	6.65132
21.7401	12240881		21.7401	7.44255
21.8015	13292969		21.8015	8.08296
21.8629	14494792		21.8629	8.81452
21.9242	12284548		21.9242	7.46913
21.9836	9360595		21.9836	5.68931
22.043	7.22109e+06		22.043	4.38698
22.1023	6.99655e+06		22.1023	4.2503
22.1617	8.18962e+06		22.1617	4.97653
22.2231	7649303		22.2231	4.64763
22.2845	6.53165e+06		22.2845	3.96731
22.3458	5.51541e+06		22.3458	3.34872
22.4072	4.86389e+06		22.4072	2.95214
22.4685	4.50617e+06		22.4685	2.73439
22.5292	6.61389e+06		22.5292	4.01737
22.5906	5.97401e+06		22.5906	3.62787
22.6519	3.79696e+06		22.6519	2.30269
22.7133	3.06325e+06		22.7133	1.85608
22.7747	2.84363e+06		22.7747	1.72239
22.8358	2.91158e+06		22.8358	1.76376
22.8945	3080224		22.8945	1.86641
22.9516	3.10038e+06		22.9516	1.87868
23.0096	3118743		23.0096	1.88986
23.0686	3.0479e+06		23.0686	1.84673
23.1289	2.84303e+06		23.1289	1.72203
23.1903	2.41706e+06		23.1903	1.46274
23.2517	2.25974e+06		23.2517	1.36698
23.3131	1.8351e+06		23.3131	1.1085
23.3745	1.74766e+06		23.3745	1.05527
23.4358	1.53817e+06		23.4358	0.927752
23.4972	1.34872e+06		23.4972	0.812433
23.5566	1.15048e+06		23.5566	0.691766
23.6159	1.0632e+06		23.6159	0.638637
23.6753	814349		23.6753	0.487161
23.7347	686107		23.7347	0.409099
23.7941	497269		23.7941	0.294152
23.8534	449604		23.8534	0.265139
23.9128	402303		23.9128	0.236346
23.9721	367384		23.9721	0.215091
24.0315	321279		24.0315	0.187026
24.0908	281697		24.0908	0.162933
24.1502	281149		24.1502	0.162599
24.2095	256749		24.2095	0.147747
24.2689	253831		24.2689	0.14597
24.3283	234871		24.3283	0.134429
24.3876	246754		24.3876	0.141662
24.447	242056		24.447	0.138803
24.5064	219968		24.5064	0.125358
24.5657	224642		24.5657	0.128203
24.6251	203815		24.6251	0.115525
24.6844	200683		24.6844	0.113619
24.7437	207329		24.7437	0.117665
24.8031	166592		24.8031	0.0928675
24.8624	162634		24.8624	0.0904584
24.9218	170327		24.9218	0.095141
24.9811	161594		24.9811	0.089825
25.0404	155578		25.0404	0.0861634
25.0998	149591		25.0998	0.0825187

## Sheet: S4c bottom
Fig S4c_bottom
Raw mass spectrum corresponding to LC peak indicated in S4top (red arrow in figure)
SPECTRUM - MS
FTMS + p ESI sid=25.00 Full ms [700.0000-3500.0000]
Scan #: 259-310
RT: 19.37-20.65
NL=normalization value, aka normalized level
NL:111000
AV: 52
Data points: 38608
RAW			Normalised data for figure			Normalised data for figure
Mass	Intensity		Mass	Relative Intensity %		Parameters
692.999	0		692.999	0		0% - smallest value in each data set
693.019	0		693.019	0		100% - largest value in each data set
693.038	0		693.038	0
693.058	0		693.058	0
699.866	0		699.866	0
699.886	0		699.886	0
699.906	0		699.906	0
699.926	0		699.926	0
699.946	32.6068		699.946	0.0294549
699.966	391.674		699.966	0.353813
699.986	846.271		699.986	0.764466
700.005	1076		700.005	0.971987
700.025	927.746		700.025	0.838065
700.045	758.985		700.045	0.685617
700.065	884.965		700.065	0.799419
700.085	1280.28		700.085	1.15652
700.105	1698.35		700.105	1.53418
700.125	1940.89		700.125	1.75327
700.145	1756.56		700.145	1.58676
700.165	1168.34		700.165	1.0554
700.184	676.543		700.184	0.611144
700.204	699.57		700.204	0.631945
700.224	1978.08		700.224	1.78687
700.244	3091.49		700.244	2.79265
700.264	3097.65		700.264	2.79821
700.284	2171.93		700.284	1.96198
700.304	1426.43		700.304	1.28854
700.324	2369.84		700.324	2.14076
700.344	4457.84		700.344	4.02692
700.364	5862.92		700.364	5.29618
700.383	5460.34		700.383	4.93251
700.403	3811		700.403	3.44261
700.423	2478.01		700.423	2.23847
700.443	2202.24		700.443	1.98936
700.463	2297.04		700.463	2.075
700.483	2118.83		700.483	1.91401
700.503	1978.96		700.503	1.78766
700.523	2031.44		700.523	1.83507
700.543	2060.05		700.543	1.86091
700.563	1876.75		700.563	1.69533
700.582	1461.27		700.582	1.32002
700.602	1314.46		700.602	1.1874
700.622	1483.05		700.622	1.33969
700.642	1969.58		700.642	1.77919
700.662	2557.11		700.662	2.30993
700.682	2988.07		700.682	2.69923
700.702	3278.7		700.702	2.96176
700.722	3555.94		700.722	3.2122
700.742	3521.79		700.742	3.18135
700.762	3094.4		700.762	2.79528
700.782	2478.5		700.782	2.23891
700.802	1977.54		700.802	1.78638
700.821	1837.84		700.821	1.66018
700.841	1806.81		700.841	1.63215
700.861	1728.57		700.861	1.56148
700.881	1429.17		700.881	1.29102
700.901	1050.34		700.901	0.948807
700.921	835.101		700.921	0.754375
700.941	1341.18		700.941	1.21154
700.961	2179.1		700.961	1.96846
700.981	2730.61		700.981	2.46665
701.001	2751.8		701.001	2.4858
701.021	2487.29		701.021	2.24685
701.041	2804.69		701.041	2.53357
701.061	3675.78		701.061	3.32046
701.08	4242.98		701.08	3.83282
701.1	3856.53		701.1	3.48374
701.12	2862.69		701.12	2.58596
701.14	2299.04		701.14	2.0768
701.16	2452.88		701.16	2.21577
701.18	3077.41		701.18	2.77993
701.2	3642.32		701.2	3.29023
701.22	3751.18		701.22	3.38857
701.24	3529.19		701.24	3.18803
701.26	2918.74		701.26	2.6366
701.28	2052.74		701.28	1.85431
701.3	1480.86		701.3	1.33771
701.32	2151.56		701.32	1.94358
701.34	4401.54		701.34	3.97606
701.36	6775.86		701.36	6.12086
701.38	8465.39		701.38	7.64708
701.4	6485.12		701.4	5.85823
701.419	4029.19		701.419	3.6397
701.439	2183.7		701.439	1.97261
701.459	2707.27		701.459	2.44557
701.479	3364.42		701.479	3.0392
701.499	4090.39		701.499	3.69499
701.519	4448.35		701.519	4.01834
701.539	4161.91		701.539	3.7596
701.559	3555.48		701.559	3.21179
701.579	2827.82		701.579	2.55447
701.599	2085.05		701.599	1.8835
701.619	1543.94		701.619	1.39469
701.639	1390.73		701.639	1.25629
701.659	2078.59		701.659	1.87766
701.679	3388.16		701.679	3.06064
701.699	4501.12		701.699	4.06601
701.719	4633.82		701.719	4.18589
701.739	3688.34		701.739	3.33181
701.759	2350.55		701.759	2.12333
701.779	1742.22		701.779	1.57381
701.799	2003.98		701.799	1.81027
701.819	2473.86		701.819	2.23472
701.839	2613.64		701.839	2.36099
701.858	2572.21		701.858	2.32357
701.878	2491.63		701.878	2.25078
701.898	2581.86		701.898	2.33228
701.918	2348.32		701.918	2.12132
701.938	2282.85		701.938	2.06218
701.958	2533.46		701.958	2.28856
701.978	3030.99		701.978	2.738
701.998	3326.27		701.998	3.00473
702.018	3130.51		702.018	2.82789
702.038	2578.76		702.038	2.32949
702.058	2321.16		702.058	2.09678
702.078	2085.42		702.078	1.88383
702.098	1958.75		702.098	1.7694
702.118	2163.53		702.118	1.95439
702.138	3123.89		702.138	2.82192
702.158	5194.73		702.158	4.69258
702.178	6277.42		702.178	5.6706
702.198	5791.59		702.198	5.23174
702.218	4841.74		702.218	4.37371
702.238	4423.08		702.238	3.99552
702.258	4457.69		702.258	4.02678
702.278	3746.26		702.278	3.38413
702.298	2258.18		702.298	2.0399
702.318	1432.87		702.318	1.29436
702.338	2507.85		702.338	2.26542
702.358	4457.86		702.358	4.02693
702.378	5017.93		702.378	4.53287
702.398	3927.68		702.398	3.54801
702.418	2332.03		702.418	2.1066
702.438	1673.99		702.438	1.51217
702.458	2135.46		702.458	1.92903
702.478	2957.28		702.478	2.67141
702.498	3432.24		702.498	3.10046
702.518	3739.57		702.518	3.37808
702.538	4002.19		702.538	3.61531
702.558	3586.4		702.558	3.23972
702.578	2886.09		702.578	2.60711
702.598	2507.63		702.598	2.26522
702.618	2983.44		702.618	2.69505
702.638	3912.38		702.638	3.53419
702.658	4279.68		702.658	3.86599
702.678	3934.27		702.678	3.55396
702.698	3266.44		702.698	2.95068
702.718	2757.01		702.718	2.4905
702.738	2654.86		702.738	2.39823
702.758	3047.11		702.758	2.75256
702.778	3774.62		702.778	3.40974
702.798	4000.38		702.798	3.61368
702.818	3491.36		702.818	3.15386
702.838	2698.75		702.838	2.43787
702.858	2328.13		702.858	2.10308
702.878	2713.04		702.878	2.45078
702.898	3564.96		702.898	3.22035
702.918	4291.67		702.918	3.87681
702.938	4083.52		702.938	3.68878
702.958	3141.7		702.958	2.83801
702.978	2416.22		702.978	2.18266
702.998	2238.78		702.998	2.02236
703.018	2723.33		703.018	2.46008
703.038	3312.09		703.038	2.99192
703.058	3578.66		703.058	3.23272
703.078	3368.42		703.078	3.04281
703.098	2779.67		703.098	2.51097
703.118	2192.86		703.118	1.98088
703.138	2197.13		703.138	1.98475
703.158	2244.81		703.158	2.02781
703.178	2130.67		703.178	1.92471
703.198	2231.21		703.198	2.01553
703.218	2743.43		703.218	2.47824
703.238	4079.04		703.238	3.68474
703.258	5180.32		703.258	4.67956
703.278	4951.78		703.278	4.47312
703.298	3742.64		703.298	3.38085
703.318	3101.13		703.318	2.80136
703.338	3836.73		703.338	3.46585
703.358	4843.14		703.358	4.37497
703.378	4892		703.378	4.41911
703.398	4010.21		703.398	3.62256
703.418	3169.51		703.418	2.86313
703.438	2597.24		703.438	2.34617
703.458	2087.16		703.458	1.8854
703.478	1907.95		703.478	1.72351
703.498	2870.72		703.498	2.59322
703.518	4781.13		703.518	4.31896
703.539	6193.79		703.539	5.59506
703.559	5586.08		703.559	5.04609
703.579	3829.15		703.579	3.459
703.599	3195.62		703.599	2.88671
703.619	4131.33		703.619	3.73197
703.639	4718.69		703.639	4.26256
703.659	3814.19		703.659	3.44549
703.679	2549.34		703.679	2.30291
703.699	2923.28		703.699	2.6407
703.719	4729.17		703.719	4.27202
703.739	5350.6		703.739	4.83338
703.759	4051.3		703.759	3.65968
703.779	2300.86		703.779	2.07845
703.799	1781.47		703.799	1.60926
703.819	2530.16		703.819	2.28558
703.839	2931.87		703.839	2.64846
703.859	2783.04		703.859	2.51401
703.879	2824.13		703.879	2.55113
703.899	3785.46		703.899	3.41954
703.919	4158.44		703.919	3.75646
703.939	3358.35		703.939	3.03371
703.959	2368.79		703.959	2.13981
703.98	2447.55		703.98	2.21095
704	3216.03		704	2.90515
704.02	3493.38		704.02	3.15569
704.04	3090.83		704.04	2.79206
704.06	2493.23		704.06	2.25222
704.08	2133.96		704.08	1.92768
704.1	1955.68		704.1	1.76663
704.12	1845.38		704.12	1.66699
704.14	2130.75		704.14	1.92478
704.16	2972.42		704.16	2.68509
704.18	3845.42		704.18	3.4737
704.2	4184.21		704.2	3.77974
704.22	3564.65		704.22	3.22007
704.24	2670.48		704.24	2.41233
704.26	1738.67		704.26	1.5706
704.28	1192.28		704.28	1.07703
704.301	1090.86		704.301	0.985412
704.321	2024.15		704.321	1.82848
704.341	3911.5		704.341	3.53339
704.361	5952.08		704.361	5.37672
704.381	6616.79		704.381	5.97717
704.401	5658.11		704.401	5.11117
704.421	3834.65		704.421	3.46397
704.441	2468.11		704.441	2.22953
704.461	2146.19		704.461	1.93873
704.481	2705.06		704.481	2.44357
704.501	3458.78		704.501	3.12443
704.521	3966.79		704.521	3.58333
704.541	3791.04		704.541	3.42457
704.561	3096.07		704.561	2.79678
704.582	2626.8		704.582	2.37288
704.602	2590.33		704.602	2.33993
704.622	3483.96		704.622	3.14718
704.642	3957.6		704.642	3.57504
704.662	4145.52		704.662	3.74479
704.682	3965.7		704.682	3.58236
704.702	3683		704.702	3.32698
704.722	3522.44		704.722	3.18194
704.742	3575.9		704.742	3.23023
704.762	3879.44		704.762	3.50443
704.782	4337.72		704.782	3.91841
704.803	4453.09		704.803	4.02263
704.823	4386.28		704.823	3.96228
704.843	4122		704.843	3.72355
704.863	3756.58		704.863	3.39345
704.883	3736.41		704.883	3.37523
704.903	3537.47		704.903	3.19552
704.923	3377.78		704.923	3.05127
704.943	2937.45		704.943	2.6535
704.963	2391.53		704.963	2.16035
704.983	2191.59		704.983	1.97974
705.003	2342.51		705.003	2.11607
705.024	2267.66		705.024	2.04845
705.044	2016.04		705.044	1.82116
705.064	1441.58		705.064	1.30223
705.084	1211.64		705.084	1.09452
705.104	1486.18		705.104	1.34252
705.124	2826.46		705.124	2.55324
705.144	4507.78		705.144	4.07203
705.164	5388.42		705.164	4.86755
705.184	4837.57		705.184	4.36994
705.204	3440.47		705.204	3.10789
705.225	2388.49		705.225	2.1576
705.245	2081.02		705.245	1.87985
705.265	2210.43		705.265	1.99676
705.285	2621.27		705.285	2.36789
705.305	3202.01		705.305	2.89248
705.325	4189.56		705.325	3.78457
705.345	5300.77		705.345	4.78836
705.365	5732.82		705.365	5.17865
705.386	5033.2		705.386	4.54666
705.406	3518.32		705.406	3.17822
705.426	2265.54		705.426	2.04654
705.446	1828.42		705.446	1.65167
705.466	1929.84		705.466	1.74329
705.486	2327.75		705.486	2.10274
705.506	2655.14		705.506	2.39848
705.526	3188.37		705.526	2.88017
705.546	3917.45		705.546	3.53876
705.567	4065.58		705.567	3.67258
705.587	3255.83		705.587	2.94111
705.607	2275.3		705.607	2.05536
705.627	2617.79		705.627	2.36474
705.647	4216.97		705.647	3.80933
705.667	5552.39		705.667	5.01567
705.687	5627.05		705.687	5.08311
705.707	4378.18		705.707	3.95496
705.728	2942.72		705.728	2.65826
705.748	2356.62		705.748	2.12881
705.768	2555.72		705.768	2.30867
705.788	2661.92		705.788	2.4046
705.808	2584.68		705.808	2.33483
705.828	3354.65		705.828	3.03037
705.848	4937.43		705.848	4.46015
705.869	6414.96		705.869	5.79485
705.889	5949.3		705.889	5.37421
705.909	3767.14		705.909	3.40299
705.929	2477.64		705.929	2.23814
705.949	2494.44		705.949	2.25331
705.969	3554.92		705.969	3.21128
705.989	4375.68		705.989	3.9527
706.009	4141.08		706.009	3.74078
706.03	3355.61		706.03	3.03124
706.05	2733.62		706.05	2.46937
706.07	2450.45		706.07	2.21357
706.09	2538.79		706.09	2.29337
706.11	2833.35		706.11	2.55946
706.13	3291.51		706.13	2.97333
706.151	3842.89		706.151	3.47142
706.171	3850.86		706.171	3.47861
706.191	3184.29		706.191	2.87648
706.211	2508.15		706.211	2.2657
706.231	2063.82		706.231	1.86432
706.251	1948.09		706.251	1.75977
706.271	2184.33		706.271	1.97318
706.292	2064.52		706.292	1.86495
706.312	1719.59		706.312	1.55337
706.332	1535.5		706.332	1.38707
706.352	2227.87		706.352	2.01251
706.372	3080.11		706.372	2.78237
706.392	3198.45		706.392	2.88927
706.413	2558.52		706.413	2.3112
706.433	1976.83		706.433	1.78574
706.453	2009.3		706.453	1.81507
706.473	2546.63		706.473	2.30046
706.493	2830.36		706.493	2.55676
706.513	2878.23		706.513	2.60001
706.533	2770.73		706.533	2.5029
706.554	3101.63		706.554	2.80181
706.574	3528.49		706.574	3.1874
706.594	3913.9		706.594	3.53556
706.614	3614.32		706.614	3.26494
706.634	2688.21		706.634	2.42835
706.654	1698.07		706.654	1.53393
706.675	1414.21		706.675	1.27751
706.695	2130.47		706.695	1.92453
706.715	3182.8		706.715	2.87513
706.735	3763.12		706.735	3.39936
706.755	3382.95		706.755	3.05593
706.776	2526.06		706.776	2.28188
706.796	2347.54		706.796	2.12061
706.816	3531.78		706.816	3.19038
706.836	5587		706.836	5.04693
706.856	7202.49		706.856	6.50626
706.876	6907.36		706.876	6.23965
706.897	5058.94		706.897	4.56992
706.917	3231.31		706.917	2.91896
706.937	2706.99		706.937	2.44532
706.957	3159.36		706.957	2.85396
706.977	4187.27		706.977	3.7825
706.997	5033.32		706.997	4.54677
707.018	5206.21		707.018	4.70295
707.038	4994.9		707.038	4.51207
707.058	4503.64		707.058	4.06829
707.078	4081.74		707.078	3.68717
707.098	3817.02		707.098	3.44804
707.119	3792.61		707.119	3.42599
707.139	3849.41		707.139	3.4773
707.159	3908.47		707.159	3.53066
707.179	3489.05		707.179	3.15178
707.199	2811.42		707.199	2.53966
707.22	2413.52		707.22	2.18022
707.24	2419.12		707.24	2.18527
707.26	2811.64		707.26	2.53985
707.28	3213.68		707.28	2.90302
707.3	3312.83		707.3	2.99259
707.321	4261.04		707.321	3.84914
707.341	7382.42		707.341	6.66879
707.361	11228.6		707.361	10.1432
707.381	11999.4		707.381	10.8394
707.401	8811.42		707.401	7.95966
707.422	4859.07		707.422	4.38937
707.442	2523.83		707.442	2.27987
707.462	2621.67		707.462	2.36824
707.482	4062.77		707.482	3.67004
707.502	4803.62		707.502	4.33927
707.523	4762.89		707.523	4.30248
707.543	4570.74		707.543	4.1289
707.563	4403.29		707.563	3.97764
707.583	4101.48		707.583	3.705
707.603	3458.63		707.603	3.1243
707.624	2789.34		707.624	2.5197
707.644	2561.9		707.644	2.31426
707.664	2924.68		707.664	2.64196
707.684	3512.36		707.684	3.17283
707.704	4239.77		707.704	3.82993
707.725	4969.38		707.725	4.48901
707.745	5353.32		707.745	4.83584
707.765	4934.58		707.765	4.45757
707.785	3716.45		707.785	3.35719
707.806	2784.41		707.806	2.51525
707.826	3050.1		707.826	2.75526
707.846	4393.5		707.846	3.9688
707.866	5398.4		707.866	4.87656
707.886	4888.37		707.886	4.41583
707.907	3157.37		707.907	2.85216
707.927	1474.84		707.927	1.33227
707.947	767.542		707.947	0.693347
707.967	1100.23		707.967	0.993877
707.988	1912.17		707.988	1.72732
708.008	2860.14		708.008	2.58366
708.028	4014.22		708.028	3.62618
708.048	5058.83		708.048	4.56982
708.068	5328.96		708.068	4.81383
708.089	4247.09		708.089	3.83654
708.109	2723.53		708.109	2.46025
708.129	2244.08		708.129	2.02715
708.149	3291.21		708.149	2.97306
708.17	4582.45		708.17	4.13948
708.19	4758.91		708.19	4.29889
708.21	4014.51		708.21	3.62645
708.23	3211.65		708.23	2.90119
708.251	2819.47		708.251	2.54693
708.271	2573.6		708.271	2.32482
708.291	2007.41		708.291	1.81336
708.311	2413.63		708.311	2.18031
708.332	4320.08		708.332	3.90248
708.352	7027.97		708.352	6.34861
708.372	8371.57		708.372	7.56233
708.392	7149.59		708.392	6.45847
708.413	5836.28		708.413	5.27211
708.433	8804.26		708.433	7.95319
708.453	20072.6		708.453	18.1323
708.473	33119.6		708.473	29.918
708.494	40453		708.494	36.5426
708.514	31551.5		708.514	28.5015
708.534	20184.6		708.534	18.2335
708.554	10034.6		708.554	9.06462
708.575	6027.67		708.575	5.445
708.595	3773.19		708.595	3.40845
708.615	2426.7		708.615	2.19212
708.635	2061.52		708.635	1.86224
708.656	2404.54		708.656	2.1721
708.676	2655.39		708.676	2.39871
708.696	2612.58		708.696	2.36004
708.716	2444.88		708.716	2.20854
708.737	2853.77		708.737	2.57791
708.757	3412.47		708.757	3.0826
708.777	2991.74		708.777	2.70254
708.797	2016.98		708.797	1.822
708.818	2197.48		708.818	1.98506
708.838	4450.99		708.838	4.02073
708.858	7344.49		708.858	6.63453
708.878	8514.3		708.878	7.69126
708.899	6926.43		708.899	6.25688
708.919	3741.46		708.919	3.37979
708.939	2492.87		708.939	2.25189
708.959	3770.65		708.959	3.40616
708.98	5533.89		708.98	4.99895
709	5966.91		709	5.39011
709.02	4994.96		709.02	4.51211
709.041	3515.24		709.041	3.17543
709.061	2773.3		709.061	2.50522
709.081	2347.16		709.081	2.12027
709.101	2225.36		709.101	2.01024
709.122	2620.42		709.122	2.36711
709.142	3269.47		709.142	2.95342
709.162	3942.52		709.162	3.56142
709.182	3866.47		709.182	3.49271
709.203	3708.83		709.203	3.35031
709.223	3307.66		709.223	2.98792
709.243	3506.49		709.243	3.16753
709.264	3680.75		709.264	3.32495
709.284	3721.45		709.284	3.36171
709.304	2908.06		709.304	2.62695
709.324	3092.92		709.324	2.79394
709.345	5177.52		709.345	4.67703
709.365	8149.81		709.365	7.362
709.385	9694.28		709.385	8.75717
709.406	8251.57		709.406	7.45393
709.426	6728.89		709.426	6.07844
709.446	8156.56		709.446	7.3681
709.466	12202		709.466	11.0225
709.487	17159.8		709.487	15.501
709.507	17230.2		709.507	15.5646
709.527	12644		709.527	11.4217
709.548	8143.05		709.548	7.35589
709.568	5476.46		709.568	4.94707
709.588	4762.1		709.588	4.30177
709.608	4553.75		709.608	4.11356
709.629	4228.42		709.629	3.81968
709.649	3958.57		709.649	3.57591
709.669	3506.43		709.669	3.16748
709.69	2834.74		709.69	2.56072
709.71	2587.13		709.71	2.33704
709.73	3131.88		709.73	2.82913
709.751	4133.95		709.751	3.73434
709.771	4635.51		709.771	4.18741
709.791	4102.37		709.791	3.70582
709.811	3107.08		709.811	2.80673
709.832	2733.64		709.832	2.46939
709.852	3503.23		709.852	3.16459
709.872	4592.71		709.872	4.14876
709.893	4676.97		709.893	4.22487
709.913	4551.83		709.913	4.11183
709.933	3999.92		709.933	3.61327
709.954	3368.52		709.954	3.0429
709.974	2884.27		709.974	2.60546
709.994	2830.89		709.994	2.55724
710.015	3271.24		710.015	2.95502
710.035	4198.03		710.035	3.79222
710.055	4609.6		710.055	4.164
710.076	3847.36		710.076	3.47545
710.096	3052.24		710.096	2.75719
710.116	2786.73		710.116	2.51735
710.136	3500.11		710.136	3.16177
710.157	4597.64		710.157	4.15321
710.177	4935.42		710.177	4.45833
710.197	4198.02		710.197	3.79221
710.218	3118.51		710.218	2.81705
710.238	3202.01		710.238	2.89249
710.258	3887.31		710.258	3.51154
710.279	4037.46		710.279	3.64717
710.299	3549.84		710.299	3.2067
710.319	3342.28		710.319	3.0192
710.34	4434.99		710.34	4.00627
710.36	6019.92		710.36	5.438
710.38	6356.07		710.38	5.74165
710.401	4854.63		710.401	4.38536
710.421	3143.39		710.421	2.83953
710.441	3155.42		710.441	2.8504
710.462	4753.63		710.462	4.29412
710.482	6415.15		710.482	5.79502
710.502	6815.04		710.502	6.15626
710.523	5498.27		710.523	4.96678
710.543	4109.19		710.543	3.71197
710.563	3386.23		710.563	3.05889
710.584	3347.12		710.584	3.02356
710.604	3345.56		710.604	3.02216
710.624	3478.54		710.624	3.14228
710.645	4129.57		710.645	3.73038
710.665	5305.46		710.665	4.7926
710.685	6074.57		710.685	5.48737
710.706	5702.73		710.706	5.15147
710.726	4324.02		710.726	3.90603
710.746	2927.96		710.746	2.64493
710.767	2304.07		710.767	2.08135
710.787	2881.03		710.787	2.60254
710.807	3758.15		710.807	3.39486
710.828	4230.06		710.828	3.82115
710.848	4581.89		710.848	4.13898
710.869	4946.06		710.869	4.46794
710.889	5072.3		710.889	4.58198
710.909	4622.55		710.909	4.17571
710.93	3606.82		710.93	3.25817
710.95	2900.32		710.95	2.61995
710.97	3098.7		710.97	2.79916
710.991	3845.9		710.991	3.47413
711.011	4321.55		711.011	3.90381
711.031	4179.31		711.031	3.77531
711.052	3774.66		711.052	3.40978
711.072	4063.21		711.072	3.67044
711.092	4832.2		711.092	4.36509
711.113	5315.71		711.113	4.80186
711.133	4986.88		711.133	4.50482
711.154	3949.46		711.154	3.56768
711.174	2874.92		711.174	2.59701
711.194	2566.33		711.194	2.31826
711.215	2900.98		711.215	2.62055
711.235	3675.97		711.235	3.32063
711.255	4361.99		711.255	3.94034
711.276	4214.27		711.276	3.8069
711.296	3533.5		711.296	3.19193
711.316	3321.58		711.316	3.0005
711.337	4475.38		711.337	4.04276
711.357	6131.2		711.357	5.53852
711.378	6206.06		711.378	5.60615
711.398	4523.61		711.398	4.08633
711.418	2635.58		711.418	2.38081
711.439	2077.57		711.439	1.87674
711.459	2748.92		711.459	2.4832
711.479	3474.63		711.479	3.13875
711.5	3470.21		711.5	3.13476
711.52	3121.78		711.52	2.82001
711.541	3529.11		711.541	3.18796
711.561	4224.52		711.561	3.81615
711.581	4333.92		711.581	3.91498
711.602	3630.62		711.602	3.27966
711.622	2775.52		711.622	2.50722
711.642	3140.31		711.642	2.83675
711.663	4513.19		711.663	4.07691
711.683	5101.18		711.683	4.60807
711.704	4389.17		711.704	3.96489
711.724	3122.92		711.724	2.82104
711.744	2839.8		711.744	2.56529
711.765	3386.8		711.765	3.05941
711.785	3781.12		711.785	3.41561
711.806	3767.98		711.806	3.40374
711.826	3436.44		711.826	3.10425
711.846	3275.92		711.846	2.95925
711.867	3313.07		711.867	2.99281
711.887	3257.99		711.887	2.94306
711.908	3201.17		711.908	2.89172
711.928	3578.37		711.928	3.23246
711.948	4343.33		711.948	3.92347
711.969	5089.62		711.969	4.59763
711.989	5516.89		711.989	4.98359
712.01	4935.54		712.01	4.45844
712.03	4817.92		712.03	4.35219
712.05	5221.76		712.05	4.71699
712.071	5467.07		712.071	4.9386
712.091	4928.64		712.091	4.4522
712.112	4012.99		712.112	3.62507
712.132	3787.42		712.132	3.4213
712.152	4566.91		712.152	4.12545
712.173	5679.85		712.173	5.13081
712.193	6169.1		712.193	5.57276
712.214	6056.87		712.214	5.47138
712.234	5608.75		712.234	5.06658
712.254	4969.85		712.254	4.48944
712.275	3949.54		712.275	3.56775
712.295	3057.99		712.295	2.76239
712.316	3202.55		712.316	2.89297
712.336	4812.29		712.336	4.3471
712.356	6875.32		712.356	6.21071
712.377	7251.01		712.377	6.55008
712.397	5445.74		712.397	4.91932
712.418	3195.95		712.418	2.88701
712.438	2540.84		712.438	2.29523
712.459	3361.2		712.459	3.03629
712.479	4406.9		712.479	3.9809
712.499	4625.7		712.499	4.17855
712.52	4507.51		712.52	4.07179
712.54	5323.68		712.54	4.80906
712.561	5814.54		712.561	5.25247
712.581	4992.97		712.581	4.51032
712.601	3787.18		712.601	3.42109
712.622	3064.38		712.622	2.76816
712.642	2974.77		712.642	2.68721
712.663	3119.6		712.663	2.81804
712.683	3230.97		712.683	2.91864
712.704	3502.85		712.704	3.16425
712.724	4131.23		712.724	3.73188
712.744	5307.36		712.744	4.79432
712.765	6483.87		712.765	5.8571
712.785	6996.14		712.785	6.31985
712.806	6632.75		712.806	5.99159
712.826	5845.08		712.826	5.28006
712.847	5086.28		712.847	4.59461
712.867	4367.55		712.867	3.94536
712.888	3282.21		712.888	2.96493
712.908	2162.84		712.908	1.95377
712.928	1878.61		712.928	1.69701
712.949	2490.72		712.949	2.24995
712.969	3503.92		712.969	3.16521
712.99	4417.66		712.99	3.99062
713.01	4786.76		713.01	4.32405
713.031	4797.64		713.031	4.33387
713.051	4601.47		713.051	4.15667
713.071	4308.87		713.071	3.89235
713.092	4045.97		713.092	3.65486
713.112	3362.3		713.112	3.03728
713.133	2699.83		713.133	2.43885
713.153	2662.63		713.153	2.40524
713.174	2629.28		713.174	2.37512
713.194	3061.33		713.194	2.76541
713.215	3510.01		713.215	3.17071
713.235	3780.31		713.235	3.41488
713.256	3821.38		713.256	3.45199
713.276	3442.73		713.276	3.10993
713.296	2956.34		713.296	2.67056
713.317	3010.24		713.317	2.71926
713.337	4805.63		713.337	4.34109
713.358	6856.73		713.358	6.19392
713.378	8332.13		713.378	7.5267
713.399	8139.08		713.399	7.35231
713.419	7096.69		713.419	6.41069
713.44	6036.17		713.44	5.45268
713.46	5070.22		713.46	4.5801
713.481	4326.06		713.481	3.90787
713.501	4379.71		713.501	3.95634
713.521	5061.57		713.521	4.57228
713.542	6053.89		713.542	5.46869
713.562	6428.78		713.562	5.80734
713.583	5601.31		713.583	5.05985
713.603	4375.91		713.603	3.95291
713.624	3804.51		713.624	3.43674
713.644	4570.75		713.644	4.12891
713.665	5769.48		713.665	5.21177
713.685	6435.39		713.685	5.81331
713.706	5655.95		713.706	5.10921
713.726	4458.25		713.726	4.02729
713.747	3551.65		713.747	3.20832
713.767	3574.96		713.767	3.22938
713.788	3875.62		713.788	3.50098
713.808	3987.04		713.808	3.60163
713.829	3437.05		713.829	3.1048
713.849	2989.1		713.849	2.70016
713.87	3484.68		713.87	3.14783
713.89	3937.25		713.89	3.55665
713.91	3753.97		713.91	3.39109
713.931	3007.34		713.931	2.71663
713.951	3476.19		713.951	3.14017
713.972	5546.21		713.972	5.01008
713.992	7456.36		713.992	6.73559
714.013	7208.34		714.013	6.51154
714.033	5164.4		714.033	4.66518
714.054	3899.17		714.054	3.52225
714.074	4701.43		714.074	4.24697
714.095	5555.12		714.095	5.01813
714.115	4852.82		714.115	4.38372
714.136	3282.69		714.136	2.96536
714.156	3441.35		714.156	3.10869
714.177	5329.33		714.177	4.81416
714.197	6663.88		714.197	6.01971
714.218	6309.7		714.218	5.69977
714.238	5311.87		714.238	4.79839
714.259	5257.71		714.259	4.74947
714.279	4807.71		714.279	4.34297
714.3	4018.67		714.3	3.6302
714.32	2605.82		714.32	2.35393
714.341	3119.31		714.341	2.81778
714.361	6404.92		714.361	5.78578
714.382	8386.45		714.382	7.57577
714.402	8277.74		714.402	7.47757
714.423	6401.68		714.423	5.78286
714.443	5170.26		714.443	4.67047
714.464	4272.85		714.464	3.85981
714.484	3952.01		714.484	3.56999
714.505	3319.9		714.505	2.99898
714.525	3221.7		714.525	2.91027
714.546	4049.22		714.546	3.6578
714.566	4901.3		714.566	4.42752
714.587	4642.68		714.587	4.19389
714.607	3683.41		714.607	3.32735
714.628	3093.7		714.628	2.79464
714.648	3715.43		714.648	3.35628
714.669	4600.74		714.669	4.15601
714.689	4537.38		714.689	4.09877
714.71	3649.64		714.71	3.29685
714.73	2635.28		714.73	2.38054
714.751	2386.59		714.751	2.15589
714.771	2669.26		714.771	2.41123
714.792	3703.11		714.792	3.34515
714.812	4774.22		714.812	4.31272
714.833	5417.97		714.833	4.89424
714.854	5154.95		714.854	4.65665
714.874	4341.48		714.874	3.9218
714.895	3319.39		714.895	2.99852
714.915	2619.41		714.915	2.3662
714.936	2120.07		714.936	1.91513
714.956	1885.35		714.956	1.70311
714.977	2234.15		714.977	2.01819
714.997	3015.35		714.997	2.72387
715.018	3447.86		715.018	3.11457
715.038	3404.79		715.038	3.07567
715.059	3305.94		715.059	2.98637
715.079	3468.32		715.079	3.13305
715.1	3736.59		715.1	3.37539
715.12	3664.56		715.12	3.31032
715.141	3352.72		715.141	3.02863
715.161	2939.85		715.161	2.65567
715.182	2808.45		715.182	2.53697
715.203	3192.75		715.203	2.88412
715.223	4270.99		715.223	3.85814
715.244	5534.08		715.244	4.99912
715.264	6071.39		715.264	5.48449
715.285	5462.3		715.285	4.93428
715.305	4332.38		715.305	3.91358
715.326	3406.02		715.326	3.07678
715.346	3904.2		715.346	3.5268
715.367	5109.24		715.367	4.61535
715.387	5766.83		715.387	5.20937
715.408	5050.95		715.408	4.5627
715.428	4483.74		715.428	4.05031
715.449	3876.04		715.449	3.50136
715.47	3702.39		715.47	3.3445
715.49	3820.32		715.49	3.45102
715.511	4286.44		715.511	3.87209
715.531	5050.53		715.531	4.56232
715.552	6097.72		715.552	5.50827
715.572	6635.47		715.572	5.99404
715.593	5932.56		715.593	5.35909
715.613	4669.26		715.613	4.2179
715.634	4083.8		715.634	3.68904
715.655	4210.57		715.655	3.80355
715.675	4990.6		715.675	4.50818
715.696	5154.85		715.696	4.65656
715.716	5005.19		715.716	4.52136
715.737	4257.66		715.737	3.84609
715.757	3550.27		715.757	3.20708
715.778	3063.13		715.778	2.76703
715.798	2873.92		715.798	2.59611
715.819	3237.23		715.819	2.9243
715.84	4089.48		715.84	3.69416
715.86	5445.45		715.86	4.91906
715.881	5902.44		715.881	5.33188
715.901	4773.42		715.901	4.31199
715.922	3106.95		715.922	2.80661
715.942	2715.78		715.942	2.45326
715.963	3963.89		715.963	3.58071
715.984	5588.68		715.984	5.04844
716.004	6010.12		716.004	5.42915
716.025	4923.9		716.025	4.44793
716.045	3365.12		716.045	3.03983
716.066	2349.54		716.066	2.12242
716.086	2136.57		716.086	1.93003
716.107	2482.38		716.107	2.24242
716.128	3300.18		716.128	2.98117
716.148	3864.29		716.148	3.49074
716.169	3783.23		716.169	3.41752
716.189	3282.69		716.189	2.96537
716.21	3079.17		716.21	2.78152
716.23	3387.02		716.23	3.05961
716.251	3944.19		716.251	3.56292
716.272	4001.18		716.272	3.61441
716.292	3613.5		716.292	3.2642
716.313	3957.48		716.313	3.57493
716.333	5955.51		716.333	5.37982
716.354	9133.78		716.354	8.25085
716.375	10952.7		716.375	9.89396
716.395	9866.57		716.395	8.91281
716.416	6584.76		716.416	5.94824
716.436	3492.95		716.436	3.1553
716.457	2561.23		716.457	2.31365
716.478	3905.39		716.478	3.52788
716.498	6044.29		716.498	5.46002
716.519	7416.14		716.519	6.69925
716.539	7380.29		716.539	6.66687
716.56	6064.46		716.56	5.47824
716.58	4347.85		716.58	3.92756
716.601	3327.5		716.601	3.00584
716.622	3248.24		716.622	2.93425
716.642	3952.66		716.642	3.57057
716.663	5053.5		716.663	4.565
716.683	6259.78		716.683	5.65467
716.704	7959.12		716.704	7.18975
716.725	8065		716.725	7.28539
716.745	6592.94		716.745	5.95563
716.766	4594.25		716.766	4.15014
716.786	3303.25		716.786	2.98393
716.807	3823.34		716.807	3.45375
716.828	5619.52		716.828	5.0763
716.848	7184.15		716.848	6.48969
716.869	6933.34		716.869	6.26312
716.89	4763.93		716.89	4.30342
716.91	3253.49		716.91	2.93899
716.931	3547.53		716.931	3.2046
716.951	4944.47		716.951	4.4665
716.972	5997.16		716.972	5.41744
716.993	6145.5		716.993	5.55144
717.013	4816.15		717.013	4.35059
717.034	3570.99		717.034	3.2258
717.054	3867.93		717.054	3.49404
717.075	5141.26		717.075	4.64427
717.096	5822.01		717.096	5.25922
717.116	5155.99		717.116	4.65758
717.137	4134.66		717.137	3.73498
717.158	3941.06		717.158	3.5601
717.178	4170.7		717.178	3.76753
717.199	4243.26		717.199	3.83308
717.219	4243.45		717.219	3.83325
717.24	4534.95		717.24	4.09658
717.261	4818.98		717.261	4.35315
717.281	4354.07		717.281	3.93318
717.302	3353.59		717.302	3.02941
717.323	3117.08		717.323	2.81576
717.343	4504.34		717.343	4.06892
717.364	6504.27		717.364	5.87553
717.384	7057.12		717.384	6.37494
717.405	5640.91		717.405	5.09562
717.426	3469.77		717.426	3.13436
717.446	2451.85		717.446	2.21484
717.467	2897.83		717.467	2.61771
717.488	3729.19		717.488	3.36871
717.508	3977.85		717.508	3.59333
717.529	3885.18		717.529	3.50962
717.549	4303.59		717.549	3.88758
717.57	5235.77		717.57	4.72965
717.591	5863.4		717.591	5.29661
717.611	5338.62		717.611	4.82256
717.632	4086		717.632	3.69102
717.653	3107.75		717.653	2.80734
717.673	3203.48		717.673	2.89382
717.694	4095.53		717.694	3.69963
717.715	5034.29		717.715	4.54764
717.735	5279.4		717.735	4.76906
717.756	4785.72		717.756	4.32311
717.777	4280.28		717.777	3.86652
717.797	4264.65		717.797	3.85241
717.818	5096.96		717.818	4.60425
717.839	6487.43		717.839	5.86032
717.859	7381.43		717.859	6.6679
717.88	7466.94		717.88	6.74514
717.9	6162.69		717.9	5.56697
717.921	4396.98		717.921	3.97194
717.942	3029.82		717.942	2.73694
717.962	2191.85		717.962	1.97997
717.983	2046.98		717.983	1.84911
718.004	2799.82		718.004	2.52917
718.024	4391.03		718.024	3.96656
718.045	6064.84		718.045	5.47858
718.066	7266.68		718.066	6.56424
718.086	7975.39		718.086	7.20444
718.107	7927.86		718.107	7.16151
718.128	7011.58		718.128	6.3338
718.148	5688.3		718.148	5.13844
718.169	4648.58		718.169	4.19922
718.19	4026.1		718.19	3.63691
718.21	3616.14		718.21	3.26658
718.231	3109.75		718.231	2.80915
718.252	3010.47		718.252	2.71946
718.272	3022.57		718.272	2.73039
718.293	3237.02		718.293	2.92411
718.314	4195.96		718.314	3.79036
718.334	5802.02		718.334	5.24116
718.355	7388.53		718.355	6.67431
718.376	7647.98		718.376	6.90868
718.396	6074.82		718.396	5.48759
718.417	3707.63		718.417	3.34923
718.438	2165.67		718.438	1.95632
718.458	2301.36		718.458	2.0789
718.479	3256.74		718.479	2.94193
718.5	4039.36		718.5	3.64889
718.52	4314.99		718.52	3.89788
718.541	4564.42		718.541	4.1232
718.562	5365.32		718.562	4.84667
718.583	5991.28		718.583	5.41213
718.603	5979.36		718.603	5.40136
718.624	5669.26		718.624	5.12124
718.645	5635.09		718.645	5.09037
718.665	5951.53		718.665	5.37622
718.686	5241.4		718.686	4.73473
718.707	4352.03		718.707	3.93134
718.727	3825.65		718.727	3.45584
718.748	4215.08		718.748	3.80762
718.769	4674.02		718.769	4.2222
718.789	4989.71		718.789	4.50737
718.81	4715.59		718.81	4.25975
718.831	4681.85		718.831	4.22928
718.851	5156.57		718.851	4.65811
718.872	5518.13		718.872	4.98472
718.893	4964.62		718.893	4.48471
718.914	4057.59		718.914	3.66536
718.934	3713.93		718.934	3.35492
718.955	4445.51		718.955	4.01578
718.976	5705.58		718.976	5.15405
718.996	6041.41		718.996	5.45741
719.017	5491.12		719.017	4.96032
719.038	5157.99		719.038	4.65939
719.058	5428.67		719.058	4.9039
719.079	5879.72		719.079	5.31135
719.1	5450.92		719.1	4.924
719.121	4195.79		719.121	3.7902
719.141	3088.65		719.141	2.79009
719.162	3108.73		719.162	2.80823
719.183	3803.06		719.183	3.43544
719.203	4400.48		719.203	3.97511
719.224	4514.52		719.224	4.07812
719.245	4198.09		719.245	3.79227
719.266	3520.66		719.266	3.18033
719.286	2971.3		719.286	2.68408
719.307	3007.79		719.307	2.71704
719.328	4067.12		719.328	3.67396
719.348	6355.1		719.348	5.74078
719.369	8866.82		719.369	8.0097
719.39	8868.99		719.39	8.01166
719.411	6969.35		719.411	6.29565
719.431	4353.8		719.431	3.93294
719.452	3037.71		719.452	2.74407
719.473	2993.33		719.473	2.70398
719.493	3593.05		719.493	3.24572
719.514	4616.46		719.514	4.17021
719.535	5600.13		719.535	5.05879
719.556	5759.69		719.556	5.20292
719.576	5219.19		719.576	4.71467
719.597	4502.06		719.597	4.06686
719.618	4456.03		719.618	4.02528
719.638	5640.2		719.638	5.09498
719.659	7162.45		719.659	6.47008
719.68	7431.94		719.68	6.71352
719.701	6149.14		719.701	5.55473
719.721	4578.19		719.721	4.13563
719.742	4050.33		719.742	3.6588
719.763	4196.17		719.763	3.79054
719.784	4337.86		719.784	3.91853
719.804	4213.71		719.804	3.80639
719.825	4320.32		719.825	3.90269
719.846	5770.19		719.846	5.21241
719.867	7445.04		719.867	6.72536
719.887	8243.41		719.887	7.44656
719.908	6999.67		719.908	6.32304
719.929	5408.06		719.929	4.88528
719.949	5253.66		719.949	4.74581
719.97	5951.53		719.97	5.37622
719.991	6310.04		719.991	5.70008
720.012	6037.34		720.012	5.45373
720.032	5348.45		720.032	4.83144
720.053	5226.1		720.053	4.72092
720.074	5042.52		720.074	4.55508
720.095	4032.6		720.095	3.64279
720.115	2578.09		720.115	2.32888
720.136	1995.1		720.136	1.80224
720.157	2467.13		720.157	2.22864
720.178	3196.49		720.178	2.8875
720.198	3379.83		720.198	3.05312
720.219	2867.28		720.219	2.59011
720.24	2630.97		720.24	2.37664
720.261	3261.86		720.261	2.94655
720.281	4400.99		720.281	3.97556
720.302	4942.03		720.302	4.4643
720.323	5717.52		720.323	5.16483
720.344	7184.17		720.344	6.4897
720.365	9384.59		720.365	8.47742
720.385	10044.7		720.385	9.07374
720.406	7589.73		720.406	6.85606
720.427	5075.53		720.427	4.5849
720.448	4088.18		720.448	3.69299
720.468	4169.76		720.468	3.76669
720.489	4397.08		720.489	3.97203
720.51	4249.59		720.51	3.8388
720.531	3655.4		720.531	3.30205
720.551	3252.29		720.551	2.9379
720.572	2844.95		720.572	2.56994
720.593	2583.38		720.593	2.33365
720.614	2712.17		720.614	2.45
720.634	3187.74		720.634	2.87959
720.655	3252.52		720.655	2.93811
720.676	2754.6		720.676	2.48833
720.697	2615.44		720.697	2.36262
720.718	2684.44		720.718	2.42495
720.738	3158.81		720.738	2.85346
720.759	3222.06		720.759	2.9106
720.78	2713.43		720.78	2.45113
720.801	2293.55		720.801	2.07184
720.821	2803.44		720.821	2.53244
720.842	4208.14		720.842	3.80136
720.863	5540.68		720.863	5.00509
720.884	5633.29		720.884	5.08875
720.905	4870.7		720.905	4.39987
720.925	4352.27		720.925	3.93155
720.946	4316.89		720.946	3.8996
720.967	4684.58		720.967	4.23174
720.988	4951.23		720.988	4.47262
721.008	5235.34		721.008	4.72926
721.029	5560.68		721.029	5.02315
721.05	6018.91		721.05	5.43709
721.071	6640.24		721.071	5.99836
721.092	7115.83		721.092	6.42797
721.112	7024.98		721.112	6.3459
721.133	6463.63		721.133	5.83882
721.154	6446.47		721.154	5.82332
721.175	6683.66		721.175	6.03758
721.196	6511.24		721.196	5.88182
721.216	5624.01		721.216	5.08036
721.237	4753.43		721.237	4.29393
721.258	3996.53		721.258	3.6102
721.279	3512.35		721.279	3.17283
721.3	2968.97		721.3	2.68197
721.32	3436.18		721.32	3.10401
721.341	5058.35		721.341	4.56938
721.362	6599.95		721.362	5.96196
721.383	6670.01		721.383	6.02525
721.404	4926.85		721.404	4.4506
721.424	3120.82		721.424	2.81914
721.445	2905.03		721.445	2.62421
721.466	3421.6		721.466	3.09085
721.487	3513.03		721.487	3.17344
721.508	3126.33		721.508	2.82412
721.528	3343.14		721.528	3.01998
721.549	4975.72		721.549	4.49474
721.57	7732.55		721.57	6.98507
721.591	7495.36		721.591	6.77082
721.612	6023.09		721.612	5.44086
721.633	4500.79		721.633	4.06572
721.653	4656.36		721.653	4.20625
721.674	5930.8		721.674	5.35749
721.695	5992.13		721.695	5.41289
721.716	3940.77		721.716	3.55983
721.737	2695		721.737	2.43449
721.757	2608.56		721.757	2.3564
721.778	2977.13		721.778	2.68934
721.799	3013.72		721.799	2.7224
721.82	3012.84		721.82	2.7216
721.841	3707.46		721.841	3.34907
721.862	5351.14		721.862	4.83386
721.882	6968.96		721.882	6.2953
721.903	5852.84		721.903	5.28707
721.924	4367.14		721.924	3.94499
721.945	3888.1		721.945	3.51225
721.966	5185.3		721.966	4.68406
721.986	5826.6		721.986	5.26337
722.007	5002.7		722.007	4.51911
722.028	3910.17		722.028	3.53219
722.049	3535.87		722.049	3.19407
722.07	4279.82		722.07	3.86611
722.091	4909.09		722.091	4.43455
722.111	5175.26		722.111	4.67499
722.132	5173.46		722.132	4.67337
722.153	5462.85		722.153	4.93478
722.174	5500.07		722.174	4.9684
722.195	5020.1		722.195	4.53483
722.216	3741.98		722.216	3.38026
722.237	3216.18		722.237	2.90528
722.257	3572.15		722.257	3.22684
722.278	3511.85		722.278	3.17237
722.299	3398.08		722.299	3.06961
722.32	3490.68		722.32	3.15325
722.341	4803.76		722.341	4.3394
722.362	6786.3		722.362	6.1303
722.382	7675.51		722.382	6.93355
722.403	6672.09		722.403	6.02713
722.424	5321.93		722.424	4.80748
722.445	5158.27		722.445	4.65964
722.466	6271.82		722.466	5.66555
722.487	7320.59		722.487	6.61294
722.508	7809.83		722.508	7.05489
722.528	6628.93		722.528	5.98814
722.549	5735.49		722.549	5.18107
722.57	5917.28		722.57	5.34528
722.591	6956.25		722.591	6.28382
722.612	7822.42		722.612	7.06626
722.633	7531.53		722.633	6.80349
722.653	6127.51		722.653	5.53519
722.674	4264.94		722.674	3.85266
722.695	4078.03		722.695	3.68382
722.716	4993.07		722.716	4.51041
722.737	6759.76		722.737	6.10633
722.758	7363.51		722.758	6.65171
722.779	6639.07		722.779	5.9973
722.8	5370.84		722.8	4.85166
722.82	4565.14		722.82	4.12385
722.841	4669.8		722.841	4.21839
722.862	5462.69		722.862	4.93463
722.883	6350.77		722.883	5.73687
722.904	6248.04		722.904	5.64407
722.925	5336		722.925	4.82019
722.946	4588.61		722.946	4.14505
722.966	4505.92		722.966	4.07035
722.987	5123.71		722.987	4.62842
723.008	5123.26		723.008	4.62802
723.029	4354.19		723.029	3.93329
723.05	3404.89		723.05	3.07575
723.071	2571.55		723.071	2.32297
723.092	2678.41		723.092	2.4195
723.113	3377.99		723.113	3.05145
723.133	3919.5		723.133	3.54062
723.154	4104.09		723.154	3.70737
723.175	4072.05		723.175	3.67842
723.196	4076.58		723.196	3.68251
723.217	4486.65		723.217	4.05294
723.238	4567.2		723.238	4.12571
723.259	4065.99		723.259	3.67294
723.28	3174.66		723.28	2.86778
723.301	2863.46		723.301	2.58666
723.321	3450.3		723.321	3.11677
723.342	5951.92		723.342	5.37657
723.363	7431.81		723.363	6.71341
723.384	7278.01		723.384	6.57448
723.405	4958.1		723.405	4.47882
723.426	3031.19		723.426	2.73818
723.447	2962.74		723.447	2.67635
723.468	4308.22		723.468	3.89176
723.489	5799.79		723.489	5.23915
723.509	5850.77		723.509	5.2852
723.53	4951.19		723.53	4.47258
723.551	4578.91		723.551	4.13628
723.572	5063.69		723.572	4.5742
723.593	5771.04		723.593	5.21318
723.614	5743.33		723.614	5.18815
723.635	5124.82		723.635	4.62942
723.656	4546.6		723.656	4.1071
723.677	4702.13		723.677	4.24759
723.698	5413.64		723.698	4.89032
723.718	5734.4		723.718	5.18008
723.739	5094.44		723.739	4.60198
723.76	3994.73		723.76	3.60858
723.781	3102.37		723.781	2.80247
723.802	2827.62		723.802	2.55428
723.823	3556.38		723.823	3.2126
723.844	5150.56		723.844	4.65268
723.865	6497.01		723.865	5.86897
723.886	7107.52		723.886	6.42046
723.907	6069.75		723.907	5.48301
723.928	4598.13		723.928	4.15364
723.948	3841.9		723.948	3.47052
723.969	3952.12		723.969	3.57009
723.99	4496.57		723.99	4.06191
724.011	4892.93		724.011	4.41995
724.032	4918.07		724.032	4.44266
724.053	4670.18		724.053	4.21873
724.074	4599.79		724.074	4.15515
724.095	4937.42		724.095	4.46014
724.116	5588.46		724.116	5.04825
724.137	6133.48		724.137	5.54058
724.158	6421.24		724.158	5.80052
724.179	6232.56		724.179	5.63008
724.2	5180.82		724.2	4.68001
724.22	4116.69		724.22	3.71875
724.241	4311.32		724.241	3.89456
724.262	4566.42		724.262	4.12501
724.283	4250.45		724.283	3.83958
724.304	3590.77		724.304	3.24367
724.325	4282.57		724.325	3.86859
724.346	6774.71		724.346	6.11983
724.367	9214.92		724.367	8.32415
724.388	9623.62		724.388	8.69335
724.409	6992.5		724.409	6.31656
724.43	3796.97		724.43	3.42993
724.451	2780.64		724.451	2.51185
724.472	4356.17		724.472	3.93508
724.493	5866.25		724.493	5.29919
724.513	6007.56		724.513	5.42683
724.534	5143.22		724.534	4.64605
724.555	4666.06		724.555	4.21502
724.576	5447.89		724.576	4.92127
724.597	6339.16		724.597	5.72638
724.618	6187.17		724.618	5.58908
724.639	4658.33		724.639	4.20803
724.66	3948.17		724.66	3.56652
724.681	4113.34		724.681	3.71572
724.702	4920.52		724.702	4.44488
724.723	5494.22		724.723	4.96312
724.744	5172.52		724.744	4.67252
724.765	4358.88		724.765	3.93753
724.786	3708.38		724.786	3.34991
724.807	3725.4		724.807	3.36528
724.828	4468.72		724.828	4.03675
724.849	5364.7		724.849	4.84612
724.87	4962.58		724.87	4.48287
724.891	3934.18		724.891	3.55388
724.911	3225.44		724.911	2.91365
724.932	3064.42		724.932	2.76819
724.953	3749.77		724.953	3.38729
724.974	4851.86		724.974	4.38285
724.995	5568.73		724.995	5.03042
725.016	5660.15		725.016	5.11301
725.037	5405.09		725.037	4.8826
725.058	4994.1		725.058	4.51134
725.079	4557.45		725.079	4.1169
725.1	3952.77		725.1	3.57067
725.121	3753.63		725.121	3.39079
725.142	4478.65		725.142	4.04572
725.163	5572.36		725.163	5.03371
725.184	6313.53		725.184	5.70323
725.205	5858.43		725.205	5.29212
725.226	4858.99		725.226	4.3893
725.247	4146.42		725.247	3.7456
725.268	4111.41		725.268	3.71397
725.289	4291.74		725.289	3.87688
725.31	4273.07		725.31	3.86001
725.331	4139.63		725.331	3.73947
725.352	4587.06		725.352	4.14365
725.373	5350.99		725.373	4.83374
725.394	5204.41		725.394	4.70132
725.415	3718.18		725.415	3.35876
725.436	2157.92		725.436	1.94932
725.457	1535.62		725.457	1.38718
725.478	2173.44		725.478	1.96334
725.499	3613.27		725.499	3.26399
725.52	4892.83		725.52	4.41986
725.541	5515.87		725.541	4.98267
725.562	5322.67		725.562	4.80815
725.583	5008.38		725.583	4.52424
725.604	5012.56		725.604	4.52801
725.625	5829.84		725.625	5.26629
725.646	6730.86		725.646	6.08022
725.667	7567.59		725.667	6.83607
725.688	6638.62		725.688	5.99689
725.708	5776.64		725.708	5.21824
725.729	5152.4		725.729	4.65434
725.75	4843.43		725.75	4.37523
725.771	5627.31		725.771	5.08334
725.792	6728.87		725.792	6.07842
725.813	7182.41		725.813	6.48812
725.834	6502.46		725.834	5.87389
725.855	5625.91		725.855	5.08208
725.876	5368.92		725.876	4.84993
725.897	5714.14		725.897	5.16178
725.918	5612.28		725.918	5.06976
725.939	4914.34		725.939	4.4393
725.96	4160.84		725.96	3.75863
725.981	3941.6		725.981	3.56058
726.002	3938.61		726.002	3.55788
726.023	3718.51		726.023	3.35906
726.044	3604.08		726.044	3.25569
726.065	4215.86		726.065	3.80833
726.086	5173.83		726.086	4.6737
726.107	5535.71		726.107	5.0006
726.128	4949.76		726.128	4.47128
726.15	3979.43		726.15	3.59476
726.171	3442.06		726.171	3.10933
726.192	3736.18		726.192	3.37502
726.213	4253.14		726.213	3.84201
726.234	4521.08		726.234	4.08404
726.255	4270.83		726.255	3.85798
726.276	3508.59		726.276	3.16943
726.297	2904.5		726.297	2.62373
726.318	3031.91		726.318	2.73883
726.339	3966.89		726.339	3.58342
726.36	5230.05		726.36	4.72449
726.381	6034.77		726.381	5.45141
726.402	5909.8		726.402	5.33853
726.423	5193.44		726.423	4.69141
726.444	4897.56		726.444	4.42414
726.465	5338.4		726.465	4.82236
726.486	5931.71		726.486	5.35831
726.507	6033.43		726.507	5.4502
726.528	5455.04		726.528	4.92772
726.549	4594.38		726.549	4.15026
726.57	3847.24		726.57	3.47535
726.591	3675.34		726.591	3.32006
726.612	4318.58		726.612	3.90112
726.633	5241.77		726.633	4.73507
726.654	6400.97		726.654	5.78221
726.675	6492.62		726.675	5.86501
726.696	6234.74		726.696	5.63205
726.717	5948.87		726.717	5.37382
726.738	5765.95		726.738	5.20858
726.759	5477.63		726.759	4.94813
726.78	4495.77		726.78	4.06118
726.801	3763.76		726.801	3.39993
726.822	3745.99		726.822	3.38388
726.843	4385.57		726.843	3.96163
726.864	5253.81		726.864	4.74595
726.885	5289.53		726.885	4.77822
726.906	4578.87		726.906	4.13625
726.928	4166.66		726.928	3.76388
726.949	5235.29		726.949	4.72922
726.97	7716.89		726.97	6.97093
726.991	8973.46		726.991	8.10603
727.012	7906.43		727.012	7.14215
727.033	5471.59		727.033	4.94267
727.054	3780.03		727.054	3.41463
727.075	3039.17		727.075	2.74539
727.096	3822.68		727.096	3.45316
727.117	5130.02		727.117	4.63412
727.138	6171.56		727.138	5.57498
727.159	6715.89		727.159	6.06669
727.18	7128.85		727.18	6.43973
727.201	6752.68		727.201	6.09993
727.222	5723.42		727.222	5.17016
727.243	4511.73		727.243	4.0756
727.264	3468.94		727.264	3.13361
727.285	2906.65		727.285	2.62567
727.306	3311.61		727.306	2.99149
727.328	4703.39		727.328	4.24873
727.349	7439.86		727.349	6.72068
727.37	10749.9		727.37	9.71071
727.391	11858.4		727.391	10.7121
727.412	9107.9		727.412	8.22748
727.433	5755.82		727.433	5.19943
727.454	3253.07		727.454	2.93861
727.475	2448.87		727.475	2.21215
727.496	2858.47		727.496	2.58215
727.517	3939.46		727.517	3.55865
727.538	4837.4		727.538	4.36978
727.559	5335.41		727.559	4.81966
727.58	5461.32		727.58	4.93339
727.601	5278.21		727.601	4.76799
727.622	5230.07		727.622	4.7245
727.644	4596.11		727.644	4.15183
727.665	3447.31		727.665	3.11407
727.686	3375.15		727.686	3.04888
727.707	4007.85		727.707	3.62043
727.728	5496.48		727.728	4.96516
727.749	6763.03		727.749	6.10928
727.77	5776.3		727.77	5.21793
727.791	4276.94		727.791	3.8635
727.812	3077.41		727.812	2.77993
727.833	3706.44		727.833	3.34815
727.854	5922.79		727.854	5.35026
727.875	8153.61		727.875	7.36543
727.896	8467.81		727.896	7.64926
727.918	6793.6		727.918	6.13689
727.939	4693.27		727.939	4.23959
727.96	3552.3		727.96	3.20892
727.981	3920.71		727.981	3.54172
728.002	5282.98		728.002	4.77229
728.023	6263.92		728.023	5.65841
728.044	6327.27		728.044	5.71564
728.065	5782.96		728.065	5.22395
728.086	5521.54		728.086	4.9878
728.107	5653.24		728.107	5.10677
728.128	5707.18		728.128	5.15549
728.15	5679.42		728.15	5.13041
728.171	5690.26		728.171	5.14021
728.192	5823.16		728.192	5.26026
728.213	6091		728.213	5.50221
728.234	6790.77		728.234	6.13433
728.255	5960.42		728.255	5.38425
728.276	5145.84		728.276	4.64841
728.297	3983.35		728.297	3.5983
728.318	3946.71		728.318	3.5652
728.339	5622.2		728.339	5.07872
728.361	7348.51		728.361	6.63816
728.382	8039.85		728.382	7.26267
728.403	7043.38		728.403	6.36253
728.424	5118.66		728.424	4.62386
728.445	4183.91		728.445	3.77946
728.466	4221.62		728.466	3.81353
728.487	4464.09		728.487	4.03257
728.508	4811.71		728.508	4.34658
728.529	5681.15		728.529	5.13198
728.551	6911.86		728.551	6.24372
728.572	9140.3		728.572	8.25675
728.593	9563.45		728.593	8.63899
728.614	7974.81		728.614	7.20392
728.635	6505.79		728.635	5.8769
728.656	5856.89		728.656	5.29073
728.677	5735.7		728.677	5.18126
728.698	5235.23		728.698	4.72916
728.72	5613.94		728.72	5.07126
728.741	6654.41		728.741	6.01115
728.762	7886.55		728.762	7.12419
728.783	7022.14		728.783	6.34334
728.804	5112.46		728.804	4.61826
728.825	4485.67		728.825	4.05206
728.846	5980.21		728.846	5.40213
728.867	9062.31		728.867	8.1863
728.889	10414.3		728.889	9.40758
728.91	9166.79		728.91	8.28067
728.931	6120.98		728.931	5.52929
728.952	4922.03		728.952	4.44624
728.973	5296.8		728.973	4.78478
728.994	5953.96		728.994	5.37842
729.015	5676.83		729.015	5.12807
729.036	5173.43		729.036	4.67333
729.058	5833.71		729.058	5.26979
729.079	7033.36		729.079	6.35347
729.1	6762.21		729.1	6.10853
729.121	5299.82		729.121	4.78751
729.142	3647.21		729.142	3.29465
729.163	3272.72		729.163	2.95636
729.184	3980.4		729.184	3.59563
729.206	5322.38		729.206	4.80789
729.227	6618.86		729.227	5.97905
729.248	6721.61		729.248	6.07186
729.269	5884.76		729.269	5.31591
729.29	4542.82		729.29	4.10369
729.311	3676.54		729.311	3.32114
729.332	4931.56		729.332	4.45485
729.354	8546.56		729.354	7.7204
729.375	11740.9		729.375	10.6059
729.396	12385.4		729.396	11.1881
729.417	9994.19		729.417	9.02809
729.438	6778.7		729.438	6.12343
729.459	4578.45		729.459	4.13587
729.481	4186.85		729.481	3.78212
729.502	3844.23		729.502	3.47262
729.523	3343.06		729.523	3.0199
729.544	3410.6		729.544	3.08092
729.565	4612.59		729.565	4.16671
729.586	5797.76		729.586	5.23731
729.607	5674.79		729.607	5.12623
729.629	4814.05		729.629	4.3487
729.65	5023.94		729.65	4.5383
729.671	7003.11		729.671	6.32615
729.692	9632.9		729.692	8.70173
729.713	10540.2		729.713	9.52133
729.734	9228.75		729.734	8.33665
729.756	6987.52		729.756	6.31207
729.777	5206.29		729.777	4.70302
729.798	4570.7		729.798	4.12887
729.819	4729.65		729.819	4.27245
729.84	5930.92		729.84	5.3576
729.861	7543.7		729.861	6.81448
729.883	8492.11		729.883	7.67121
729.904	7153.74		729.904	6.46222
729.925	4875.18		729.925	4.40392
729.946	3576.23		729.946	3.23053
729.967	4174.87		729.967	3.77131
729.988	5758.48		729.988	5.20183
730.01	6680.18		730.01	6.03444
730.031	7399.96		730.031	6.68464
730.052	6724.63		730.052	6.07459
730.073	5563.22		730.073	5.02545
730.094	4490.93		730.094	4.05681
730.116	4548.95		730.116	4.10922
730.137	5760.53		730.137	5.20369
730.158	7162.06		730.158	6.46973
730.179	7503.28		730.179	6.77797
730.2	6088.72		730.2	5.50015
730.221	4715.38		730.221	4.25956
730.243	4357.71		730.243	3.93647
730.264	5025.54		730.264	4.53975
730.285	6115.25		730.285	5.52412
730.306	6516.17		730.306	5.88628
730.327	6039.74		730.327	5.4559
730.349	6023.02		730.349	5.4408
730.37	6517.82		730.37	5.88777
730.391	6349.8		730.391	5.73599
730.412	4838.16		730.412	4.37047
730.433	2749.89		730.433	2.48407
730.455	1869.28		730.455	1.68859
730.476	2800.09		730.476	2.52941
730.497	4995.57		730.497	4.51267
730.518	6760.21		730.518	6.10672
730.539	7483.21		730.539	6.75984
730.561	8015.52		730.561	7.24069
730.582	6884.66		730.582	6.21915
730.603	5080.92		730.603	4.58977
730.624	3667.99		730.624	3.31342
730.645	3595.86		730.645	3.24826
730.667	5034.2		730.667	4.54756
730.688	7385.52		730.688	6.67159
730.709	8735.53		730.709	7.8911
730.73	7235.39		730.73	6.53598
730.751	4676.82		730.751	4.22473
730.773	2909.15		730.773	2.62794
730.794	3321.62		730.794	3.00053
730.815	5237.06		730.815	4.73082
730.836	6570.61		730.836	5.93545
730.858	7061.96		730.858	6.37931
730.879	6848.17		730.879	6.18619
730.9	6460.4		730.9	5.8359
730.921	5747.16		730.921	5.1916
730.942	4796.02		730.942	4.33241
730.964	4194.18		730.964	3.78874
730.985	4435.44		730.985	4.00669
731.006	5395.46		731.006	4.8739
731.027	6325.97		731.027	5.71447
731.048	6202.06		731.048	5.60254
731.07	4453.57		731.07	4.02306
731.091	3075.54		731.091	2.77824
731.112	3211.57		731.112	2.90112
731.133	5095.7		731.133	4.60312
731.155	6379.87		731.155	5.76315
731.176	6381.89		731.176	5.76498
731.197	5396.48		731.197	4.87483
731.218	5279.75		731.218	4.76938
731.24	6776.42		731.24	6.12137
731.261	7912.62		731.261	7.14774
731.282	7559.98		731.282	6.82919
731.303	4984.05		731.303	4.50227
731.324	4107.73		731.324	3.71065
731.346	8129.85		731.346	7.34397
731.367	13998.3		731.367	12.6451
731.388	15253.8		731.388	13.7792
731.409	9465.63		731.409	8.55063
731.431	3761.43		731.431	3.39783
731.452	2453.98		731.452	2.21676
731.473	5004.38		731.473	4.52063
731.494	7665.59		731.494	6.92459
731.516	6177.05		731.516	5.57994
731.537	3384.36		731.537	3.0572
731.558	2889.95		731.558	2.61059
731.579	6331.08		731.579	5.71908
731.601	10668.8		731.601	9.63749
731.622	10827.2		731.622	9.78057
731.643	7598.59		731.643	6.86407
731.664	4792.06		731.664	4.32883
731.686	4580.34		731.686	4.13758
731.707	5819.38		731.707	5.25685
731.728	6734.02		731.728	6.08307
731.749	6492.53		731.749	5.86492
731.771	4757.39		731.771	4.29751
731.792	3964.92		731.792	3.58165
731.813	4603.89		731.813	4.15885
731.834	6121.79		731.834	5.53002
731.856	6801.89		731.856	6.14438
731.877	7182.56		731.877	6.48825
731.898	7283.64		731.898	6.57956
731.919	7884.35		731.919	7.12221
731.941	8396.38		731.941	7.58474
731.962	8034.39		731.962	7.25774
731.983	7390.28		731.983	6.67589
732.004	6014.51		732.004	5.43312
732.026	5401.81		732.026	4.87964
732.047	5478.54		732.047	4.94895
732.068	5951.65		732.068	5.37633
732.09	6008.34		732.09	5.42754
732.111	5645.61		732.111	5.09987
732.132	4991.34		732.132	4.50885
732.153	5040.5		732.153	4.55326
732.175	5496.09		732.175	4.9648
732.196	6349.47		732.196	5.73569
732.217	6519.92		732.217	5.88967
732.238	6029.52		732.238	5.44667
732.26	5183.93		732.26	4.68282
732.281	4670.44		732.281	4.21897
732.302	4849.91		732.302	4.38109
732.324	6396.98		732.324	5.77861
732.345	8860.9		732.345	8.00436
732.366	11438.7		732.366	10.333
732.387	10632		732.387	9.60421
732.409	8058.02		732.409	7.27908
732.43	4540.11		732.43	4.10124
732.451	2423.6		732.451	2.18932
732.473	3089.19		732.473	2.79057
732.494	5219.68		732.494	4.71512
732.515	7461.75		732.515	6.74046
732.536	9097.71		732.536	8.21827
732.558	9596.04		732.558	8.66843
732.579	8782.61		732.579	7.93363
732.6	7039.27		732.6	6.35881
732.622	4931.51		732.622	4.4548
732.643	3471.02		732.643	3.13549
732.664	2997.15		732.664	2.70743
732.685	3685.53		732.685	3.32926
732.707	4744.54		732.707	4.28591
732.728	5443.63		732.728	4.91741
732.749	5515.78		732.749	4.98259
732.771	4834.95		732.771	4.36757
732.792	4370.8		732.792	3.94829
732.813	4533.38		732.813	4.09515
732.835	6362.67		732.835	5.74762
732.856	8490.88		732.856	7.6701
732.877	10329.7		732.877	9.33115
732.898	8845.93		732.898	7.99083
732.92	6096.26		732.92	5.50696
732.941	4429.92		732.941	4.00169
732.962	4505.73		732.962	4.07018
732.984	5242.21		732.984	4.73546
733.005	6423.21		733.005	5.8023
733.026	6427.61		733.026	5.80628
733.048	6523.22		733.048	5.89265
733.069	6687.07		733.069	6.04066
733.09	6953.57		733.09	6.2814
733.111	7118.14		733.111	6.43006
733.133	7314.63		733.133	6.60756
733.154	8053.07		733.154	7.27462
733.175	8827.97		733.175	7.97461
733.197	8687.22		733.197	7.84746
733.218	7346.89		733.218	6.6367
733.239	5812.82		733.239	5.25092
733.261	4475.87		733.261	4.0432
733.282	4072.9		733.282	3.67919
733.303	4354.35		733.303	3.93343
733.325	5537.92		733.325	5.0026
733.346	7824.94		733.346	7.06853
733.367	10142.2		733.367	9.16179
733.389	10894.6		733.389	9.84142
733.41	8972.71		733.41	8.10536
733.431	6591.15		733.431	5.95401
733.453	5682.01		733.453	5.13276
733.474	6355.26		733.474	5.74092
733.495	8650.87		733.495	7.81463
733.517	10071.2		733.517	9.09762
733.538	10453		733.538	9.44258
733.559	9242.93		733.559	8.34946
733.581	7813.96		733.581	7.05862
733.602	6230.41		733.602	5.62814
733.623	5116.9		733.623	4.62227
733.645	4671.03		733.645	4.2195
733.666	5038.05		733.666	4.55105
733.687	5762.42		733.687	5.20539
733.709	5772.92		733.709	5.21487
733.73	5368.77		733.73	4.84979
733.751	5046.5		733.751	4.55868
733.773	4808.35		733.773	4.34355
733.794	4268.39		733.794	3.85578
733.815	3900.5		733.815	3.52346
733.837	3556.95		733.837	3.21312
733.858	4881.09		733.858	4.40926
733.879	6073.49		733.879	5.48639
733.901	6592.76		733.901	5.95546
733.922	5946.87		733.922	5.37201
733.943	5068.53		733.943	4.57858
733.965	4515.15		733.965	4.07869
733.986	4442.81		733.986	4.01334
734.007	4910.02		734.007	4.43539
734.029	5393.27		734.029	4.87192
734.05	5770.91		734.05	5.21306
734.072	7031.43		734.072	6.35173
734.093	7234.67		734.093	6.53532
734.114	7031.63		734.114	6.35191
734.136	5966.57		734.136	5.38981
734.157	5103.57		734.157	4.61023
734.178	4862.67		734.178	4.39261
734.2	5351.31		734.2	4.83402
734.221	5823.19		734.221	5.26029
734.242	5461.46		734.242	4.93353
734.264	4382.39		734.264	3.95876
734.285	2674.02		734.285	2.41553
734.306	2116.87		734.306	1.91224
734.328	3219.02		734.328	2.90785
734.349	5372.98		734.349	4.8536
734.371	8380.08		734.371	7.57001
734.392	10138.9		734.392	9.15877
734.413	9418.51		734.413	8.50806
734.435	6559.72		734.435	5.92562
734.456	4523.48		734.456	4.08622
734.477	4080.38		734.477	3.68594
734.499	4813.43		734.499	4.34814
734.52	5407.24		734.52	4.88455
734.542	5674.32		734.542	5.12581
734.563	5990.83		734.563	5.41172
734.584	6413.7		734.584	5.79372
734.606	6381.93		734.606	5.76501
734.627	5445.28		734.627	4.9189
734.648	4308.72		734.648	3.89221
734.67	3596.56		734.67	3.24889
734.691	3884.79		734.691	3.50926
734.713	5199.31		734.713	4.69672
734.734	5681.93		734.734	5.13268
734.755	5311.78		734.755	4.79831
734.777	4986.22		734.777	4.50422
734.798	5281.99		734.798	4.7714
734.82	5501.63		734.82	4.96981
734.841	5550.58		734.841	5.01403
734.862	5223		734.862	4.71812
734.884	5330.43		734.884	4.81516
734.905	5997.23		734.905	5.4175
734.926	5758.17		734.926	5.20155
734.948	4805.78		734.948	4.34123
734.969	3962.9		734.969	3.57982
734.991	4114.22		734.991	3.71651
735.012	5491.75		735.012	4.96088
735.033	6733.09		735.033	6.08223
735.055	7227.98		735.055	6.52928
735.076	6564.81		735.076	5.93022
735.098	5617.47		735.098	5.07446
735.119	5588.08		735.119	5.0479
735.14	6673.39		735.14	6.0283
735.162	8278.57		735.162	7.47832
735.183	8629.21		735.183	7.79506
735.205	7429.57		735.205	6.71138
735.226	5815.79		735.226	5.2536
735.247	5152.14		735.247	4.65411
735.269	5270.82		735.269	4.76131
735.29	4961.9		735.29	4.48226
735.312	3811.35		735.312	3.44292
735.333	3206.3		735.333	2.89636
735.354	4411.35		735.354	3.98492
735.376	6295.41		735.376	5.68686
735.397	7599.83		735.397	6.86518
735.419	7069.28		735.419	6.38592
735.44	5634.97		735.44	5.09026
735.462	5066.97		735.462	4.57716
735.483	6176.43		735.483	5.57938
735.504	7639.22		735.504	6.90076
735.526	8180.86		735.526	7.39005
735.547	8076.41		735.547	7.2957
735.569	7474.32		735.569	6.75181
735.59	6353.7		735.59	5.73952
735.611	5211.37		735.611	4.70761
735.633	4797.07		735.633	4.33335
735.654	5161.57		735.654	4.66263
735.676	5945.12		735.676	5.37043
735.697	6496.67		735.697	5.86867
735.719	6335.3		735.719	5.72289
735.74	5763.62		735.74	5.20648
735.761	5736.63		735.761	5.18209
735.783	5484.41		735.783	4.95425
735.804	5458.92		735.804	4.93122
735.826	6279.86		735.826	5.67281
735.847	6654.05		735.847	6.01083
735.869	6340.26		735.869	5.72738
735.89	5640.09		735.89	5.09488
735.911	4881.07		735.911	4.40923
735.933	4763.62		735.933	4.30314
735.954	4892.89		735.954	4.41992
735.976	5664.99		735.976	5.11738
735.997	5528.8		735.997	4.99436
736.019	5676.3		736.019	5.12759
736.04	5776.45		736.04	5.21806
736.062	6095.93		736.062	5.50666
736.083	5543.16		736.083	5.00733
736.104	4518.86		736.104	4.08204
736.126	4069.78		736.126	3.67637
736.147	4429.47		736.147	4.00129
736.169	5911.13		736.169	5.33973
736.19	6907.28		736.19	6.23958
736.212	7457.63		736.212	6.73673
736.233	7354.67		736.233	6.64373
736.255	6694.53		736.255	6.04739
736.276	5374		736.276	4.85451
736.297	4070.55		736.297	3.67707
736.319	3981.92		736.319	3.597
736.34	7511.14		736.34	6.78507
736.362	11725.5		736.362	10.5921
736.383	13866.9		736.383	12.5265
736.405	11093		736.405	10.0207
736.426	6807.51		736.426	6.14946
736.448	4607.77		736.448	4.16235
736.469	5632.45		736.469	5.08798
736.491	8680.26		736.491	7.84118
736.512	11381.2		736.512	10.281
736.534	11170		736.534	10.0902
736.555	9963.51		736.555	9.00037
736.576	9068.75		736.576	8.19211
736.598	7547.44		736.598	6.81786
736.619	5184.22		736.619	4.68308
736.641	4605.18		736.641	4.16002
736.662	5464.87		736.662	4.9366
736.684	7264.51		736.684	6.56228
736.705	9061.84		736.705	8.18587
736.727	8807.54		736.727	7.95615
736.748	7158.3		736.748	6.46634
736.77	6188.66		736.77	5.59042
736.791	5644.46		736.791	5.09884
736.813	5479.21		736.813	4.94956
736.834	5426.37		736.834	4.90183
736.856	5326.82		736.856	4.8119
736.877	5031.97		736.877	4.54555
736.898	5067.46		736.898	4.57761
736.92	5421.62		736.92	4.89753
736.941	6075.99		736.941	5.48865
736.963	6703.99		736.963	6.05595
736.984	6125.79		736.984	5.53364
737.006	4886.6		737.006	4.41423
737.027	4441.99		737.027	4.0126
737.049	4716.02		737.049	4.26014
737.07	5531.75		737.07	4.99702
737.092	6512.69		737.092	5.88313
737.113	6637.13		737.113	5.99554
737.135	5437.08		737.135	4.9115
737.156	3994.99		737.156	3.60881
737.178	4180.85		737.178	3.7767
737.199	4866.08		737.199	4.39569
737.221	5565.16		737.221	5.0272
737.242	5322.82		737.242	4.80828
737.264	4721.93		737.264	4.26548
737.285	4122.14		737.285	3.72367
737.307	4355.07		737.307	3.93408
737.328	5876.11		737.328	5.30809
737.35	8240.01		737.35	7.44348
737.371	11140.7		737.371	10.0638
737.393	12097.2		737.393	10.9278
737.414	9866.02		737.414	8.91231
737.436	6939.34		737.436	6.26855
737.457	5198.04		737.457	4.69556
737.479	5502.3		737.479	4.97042
737.5	6727.1		737.5	6.07682
737.522	6490.45		737.522	5.86305
737.543	5218.77		737.543	4.7143
737.565	4270.16		737.565	3.85738
737.586	3638.09		737.586	3.28641
737.608	4648.39		737.608	4.19905
737.629	6220.75		737.629	5.61942
737.651	7721.93		737.651	6.97548
737.672	8564.48		737.672	7.73659
737.694	9175.44		737.694	8.28849
737.715	8254.58		737.715	7.45664
737.737	6600.34		737.737	5.96232
737.758	4835.29		737.758	4.36788
737.78	3603.06		737.78	3.25477
737.801	3617.83		737.801	3.26811
737.823	4504.62		737.823	4.06918
737.844	5678.78		737.844	5.12983
737.866	6884.43		737.866	6.21894
737.887	7496.96		737.887	6.77226
737.909	7189.26		737.909	6.49431
737.931	6384.17		737.931	5.76704
737.952	5643.34		737.952	5.09782
737.974	5154.21		737.974	4.65597
737.995	4778.8		737.995	4.31685
738.017	4895.15		738.017	4.42196
738.038	5546.2		738.038	5.01007
738.06	6117.47		738.06	5.52612
738.081	6140.35		738.081	5.54679
738.103	5803.25		738.103	5.24228
738.124	5260.5		738.124	4.75199
738.146	6431.92		738.146	5.81017
738.167	8186.21		738.167	7.39488
738.189	9076.18		738.189	8.19882
738.21	8053.07		738.21	7.27461
738.232	5806.63		738.232	5.24532
738.253	4697.6		738.253	4.24351
738.275	4392		738.275	3.96744
738.297	4424.12		738.297	3.99646
738.318	4504.8		738.318	4.06934
738.34	5542.38		738.34	5.00662
738.361	8270.55		738.361	7.47107
738.383	10652.2		738.383	9.6225
738.404	9081.62		738.404	8.20374
738.426	5860.96		738.426	5.29441
738.447	3590.56		738.447	3.24347
738.469	3786.32		738.469	3.42032
738.49	5516.78		738.49	4.98349
738.512	6880.62		738.512	6.2155
738.534	7182.51		738.534	6.48821
738.555	7657.15		738.555	6.91696
738.577	8789.13		738.577	7.93952
738.598	8668.99		738.598	7.83099
738.62	6433		738.62	5.81115
738.641	5124.25		738.641	4.62891
738.663	4766.86		738.663	4.30607
738.684	5761.02		738.684	5.20413
738.706	7030.42		738.706	6.35082
738.728	7580.71		738.728	6.84792
738.749	6934.58		738.749	6.26424
738.771	6474.8		738.771	5.84891
738.792	5795.65		738.792	5.23541
738.814	5119.19		738.814	4.62434
738.835	4727.81		738.835	4.27079
738.857	4773.72		738.857	4.31226
738.878	5110.21		738.878	4.61623
738.9	5079.38		738.9	4.58838
738.922	4568.92		738.922	4.12726
738.943	4230.87		738.943	3.82189
738.965	4353.76		738.965	3.9329
738.986	5390.62		738.986	4.86953
739.008	6113.57		739.008	5.5226
739.029	6538.24		739.029	5.90621
739.051	6716.88		739.051	6.06759
739.073	6318.4		739.073	5.70763
739.094	6051.96		739.094	5.46694
739.116	5454.2		739.116	4.92696
739.137	5592.77		739.137	5.05214
739.159	6013.22		739.159	5.43194
739.18	5872.94		739.18	5.30522
739.202	5452.91		739.202	4.9258
739.224	4910.03		739.224	4.4354
739.245	4251.12		739.245	3.84018
739.267	3949.39		739.267	3.56762
739.288	3439.14		739.288	3.1067
739.31	2866.33		739.31	2.58926
739.332	3769.79		739.332	3.40538
739.353	6467.9		739.353	5.84268
739.375	9337.35		739.375	8.43475
739.396	10004.8		739.396	9.03771
739.418	7689.71		739.418	6.94638
739.439	4926.7		739.439	4.45046
739.461	2834.39		739.461	2.5604
739.483	2935.1		739.483	2.65138
739.504	4425.86		739.504	3.99803
739.526	6347.34		739.526	5.73377
739.547	6953.05		739.547	6.28093
739.569	6392.4		739.569	5.77448
739.591	5481.63		739.591	4.95175
739.612	4914.92		739.612	4.43982
739.634	3792.82		739.634	3.42618
739.655	4034.18		739.655	3.64421
739.677	4590.51		739.677	4.14677
739.699	4842.44		739.699	4.37434
739.72	4949.26		739.72	4.47083
739.742	4443.84		739.742	4.01427
739.763	4359.55		739.763	3.93813
739.785	4266.57		739.785	3.85413
739.807	4150.44		739.807	3.74924
739.828	3986.91		739.828	3.60151
739.85	4777.01		739.85	4.31524
739.871	5452.7		739.871	4.92561
739.893	5913.01		739.893	5.34143
739.915	5595.36		739.915	5.05448
739.936	4984.6		739.936	4.50276
739.958	4889.13		739.958	4.41652
739.98	5167.98		739.98	4.66841
740.001	5714.87		740.001	5.16244
740.023	6434.96		740.023	5.81292
740.044	7231.18		740.044	6.53217
740.066	7174.68		740.066	6.48114
740.088	6274.86		740.088	5.66829
740.109	4979.87		740.109	4.49849
740.131	4546.26		740.131	4.10679
740.152	5037.86		740.152	4.55087
740.174	5967.75		740.174	5.39087
740.196	6830.28		740.196	6.17002
740.217	7364.6		740.217	6.6527
740.239	6561		740.239	5.92678
740.261	5492.08		740.261	4.96119
740.282	4263.08		740.282	3.85098
740.304	3013.5		740.304	2.7222
740.325	3414.64		740.325	3.08456
740.347	5676.41		740.347	5.12769
740.369	8830.47		740.369	7.97686
740.39	10350.2		740.39	9.34965
740.412	9060.22		740.412	8.18441
740.434	6779.2		740.434	6.12388
740.455	5151.21		740.455	4.65327
740.477	4878.81		740.477	4.40719
740.499	5442.98		740.499	4.91683
740.52	5630.43		740.52	5.08616
740.542	5074.02		740.542	4.58353
740.563	4180.79		740.563	3.77665
740.585	3641.24		740.585	3.28925
740.607	4254.77		740.607	3.84348
740.628	4844.13		740.628	4.37587
740.65	6396.26		740.65	5.77796
740.672	7992.8		740.672	7.22017
740.693	8691.31		740.693	7.85116
740.715	7494.92		740.715	6.77042
740.737	5348.48		740.737	4.83146
740.758	3915.9		740.758	3.53736
740.78	3543.01		740.78	3.20052
740.802	3831.34		740.802	3.46098
740.823	4356.23		740.823	3.93513
740.845	4757.13		740.845	4.29728
740.866	5624.79		740.866	5.08106
740.888	7109.04		740.888	6.42184
740.91	8324.51		740.91	7.51981
740.931	8153.6		740.931	7.36542
740.953	6461.28		740.953	5.8367
740.975	3927.89		740.975	3.5482
740.996	3423.92		740.996	3.09294
741.018	3801.23		741.018	3.43378
[truncated: 36,620 more rows]

## Sheet: S4c right
Fig S4c_right
Deconvolved mass spectra of the LC peaks corresponding to CLIMP-63 luminal monomers with a mass of 57821 Da (red arrow in figure).
NL	3880000
RAW			Normalised data for figure
Mass	Intensity		Mass	Relative Intensity %
57817.4	0		57817.4	0
57817.5	231.264		57817.5	0.00596311
57817.6	400		57817.6	0.010314
57817.7	680.951		57817.7	0.0175583
57817.8	1140.97		57817.8	0.0294198
57817.9	1881.64		57817.9	0.0485178
57818	3054.22		57818	0.0787528
57818.1	4879.41		57818.1	0.125815
57818.2	7672.51		57818.2	0.197835
57818.3	11874.4		57818.3	0.306179
57818.4	18087.8		57818.4	0.466392
57818.5	27118.4		57818.5	0.699244
57818.6	40017		57818.6	1.03183
57818.7	58120.4		57818.7	1.49863
57818.8	83083.6		57818.8	2.1423
57818.9	116897		57818.9	3.01419
57819	161881		57819	4.1741
57819.1	220644		57819.1	5.68929
57819.2	295999		57819.2	7.6323
57819.3	390833		57819.3	10.0776
57819.4	507919		57819.4	13.0966
57819.5	649682		57819.5	16.752
57819.6	817919		57819.6	21.09
57819.7	1.0135e+06		57819.7	26.1329
57819.8	1.23605e+06		57819.8	31.8715
57819.9	1.48373e+06		57819.9	38.2578
57820	1.75297e+06		57820	45.2002
57820.1	2.03844e+06		57820.1	52.561
57820.2	2.33305e+06		57820.2	60.1575
57820.3	2.62817e+06		57820.3	67.7671
57820.4	2.91397e+06		57820.4	75.1364
57820.5	3.17995e+06		57820.5	81.9946
57820.6	3.41552e+06		57820.6	88.0689
57820.7	3.61075e+06		57820.7	93.1028
57820.8	3.75699e+06		57820.8	96.8736
57820.9	3.84757e+06		57820.9	99.2091
57821	3.87824e+06		57821	100
57821.1	3.84757e+06		57821.1	99.2091
57821.2	3.75699e+06		57821.2	96.8736
57821.3	3.61075e+06		57821.3	93.1028
57821.4	3.41552e+06		57821.4	88.0689
57821.5	3.17995e+06		57821.5	81.9946
57821.6	2.91397e+06		57821.6	75.1364
57821.7	2.62817e+06		57821.7	67.7671
57821.8	2.33305e+06		57821.8	60.1575
57821.9	2.03844e+06		57821.9	52.561
57822	1.75297e+06		57822	45.2002
57822.1	1.48373e+06		57822.1	38.2578
57822.2	1.23605e+06		57822.2	31.8715
57822.3	1.0135e+06		57822.3	26.1329
57822.4	817919		57822.4	21.09
57822.5	649682		57822.5	16.752
57822.6	507919		57822.6	13.0966
57822.7	390833		57822.7	10.0776
57822.8	295999		57822.8	7.6323
57822.9	220644		57822.9	5.68929
57823	161881		57823	4.1741
57823.1	116897		57823.1	3.01419
57823.2	83083.6		57823.2	2.1423
57823.3	58120.4		57823.3	1.49863
57823.4	40017		57823.4	1.03183
57823.5	27118.4		57823.5	0.699244
57823.6	18087.8		57823.6	0.466392
57823.7	11874.4		57823.7	0.306179
57823.8	7672.51		57823.8	0.197835
57823.9	4879.41		57823.9	0.125815
57824	3054.22		57824	0.0787528
57824.1	1881.64		57824.1	0.0485178
57824.2	1140.97		57824.2	0.0294198
57824.3	680.951		57824.3	0.0175583
57824.4	0		57824.4	0

## Sheet: S4d
Fig S4d
Shotgun proteomic analysis of samples analysed in Fig. 4 and S4. Identified peptide sequences were searched within whole human protein database (Swiss-Prot from Uniprot)
entry no.	protein	protein probability	protein description	protein length	percent coverage	tot indep spectra	percent share of spectrum ids	peptides
1a	sp|Q07065|CKAP4_HUMAN	1	Cytoskeleton-associated protein 4 OS=Homo sapiens OX=9606 GN=CKAP4 PE=1 SV=2	602	38.9	33	94.34	DFTSLENTVEER+ERDFTSLENTVEER+ISEVLQKLQNEILKDLSDGIHVVK+LAALQGR+LALQALTEK+LEGLGSSEADQDGLASTVR+LPPQDFLDR+LQHVEDGVLSMQVASAR+LQNEILKDLSDGIHVVK+QREELGQGLQGVEQKVQSLQATFGTFESILR+QTESLESLLSK+SEESVSRLPEEIR+SINDNIAIFTEVQKR+SLGETQLVLYGDVEELKR+STLQTMESDIYTEVR+SVGELPSTVESLQK+SVGELPSTVESLQKVQEQVHTLLSQDQAQAAR+SVGELPSTVESLQKVQEQVHTLLSQDQAQAARLPPQDFLDR+VQEQVHTLLSQDQAQAAR+VQEQVHTLLSQDQAQAARLPPQDFLDR+VQSLQATFGTFESILR
1b	sp|Q96K21|ANCHR_HUMAN	0	Abscission/NoCut checkpoint regulator OS=Homo sapiens OX=9606 GN=ZFYVE19 PE=1 SV=3	471	0	1	0	LAALQGR
